# Supplementary material for: An annotated type catalogue of seven genera of operculate land snails (Caenogastropoda, Cyclophoridae) in the Natural History Museum, London
Source: Zookeys. 2019 May 7;842:1–65. doi: 10.3897/zookeys.842.29243 (PMC6517367; doi:10.3897/zookeys.842.29243)
Supplement: XML Treatment for amboinensis [file zookeys.842.29243-treatment4.xml]

<!DOCTYPE tp:taxon-treatment
  PUBLIC "-//TaxonX//DTD Taxonomic Treatment Publishing DTD v0 20100105//EN" "tax-treatment-NSO.dtd">
<tp:taxon-treatment xmlns:tp="http://www.plazi.org/taxpub"><tp:treatment-meta><kwd-group><label>Taxon classification</label><kwd><named-content xmlns:xlink="http://www.w3.org/1999/xlink" content-type="kingdom">Animalia</named-content></kwd><kwd><named-content xmlns:xlink="http://www.w3.org/1999/xlink" content-type="order">Architaenioglossa</named-content></kwd><kwd><named-content xmlns:xlink="http://www.w3.org/1999/xlink" content-type="family">Cyclophoridae</named-content></kwd></kwd-group><mixed-citation publication-type="journal"><person-group><name><surname>Sutcharit</surname><given-names>Chirasak</given-names></name><name><surname>Ablett</surname><given-names>Jonathan D.</given-names></name><name><surname>Panha</surname><given-names>Somsak</given-names></name></person-group><article-title>An annotated type catalogue of seven genera of operculate land snails (<tp:taxon-name><tp:taxon-name-part taxon-name-part-type="subclass">Caenogastropoda</tp:taxon-name-part></tp:taxon-name>, <tp:taxon-name><tp:taxon-name-part taxon-name-part-type="family">Cyclophoridae</tp:taxon-name-part></tp:taxon-name>) in the Natural History Museum, London</article-title><source>Zookeys</source><day>07</day><month>5</month><year>2019</year><volume>842</volume><fpage>1</fpage><lpage>65</lpage><pub-id pub-id-type="doi">10.3897/zookeys.842.29243</pub-id></mixed-citation></tp:treatment-meta><tp:nomenclature><label>4.</label><tp:taxon-name>
              <tp:taxon-name-part taxon-name-part-type="genus" reg="Cyclotus"/>
              <tp:taxon-name-part taxon-name-part-type="species" reg="amboinensis">amboinensis</tp:taxon-name-part>
            </tp:taxon-name><tp:taxon-authority>(Pfeiffer, 1854)</tp:taxon-authority><xref ref-type="fig" rid="F1">Fig. 1E, F</xref><tp:nomenclature-citation-list><tp:nomenclature-citation><tp:taxon-name><tp:taxon-name-part taxon-name-part-type="genus" reg="Cyclostoma">Cyclostoma</tp:taxon-name-part> (<tp:taxon-name-part taxon-name-part-type="subgenus" reg="Cyclophorus">Cyclophorus</tp:taxon-name-part>) <tp:taxon-name-part taxon-name-part-type="species" reg="amboinense">amboinense</tp:taxon-name-part></tp:taxon-name><comment>Pfeiffer, 1854b [1852]: 144. <xref ref-type="bibr" rid="B70">Pfeiffer 1854a</xref>: 373, pl. 48, figs 20–22.</comment></tp:nomenclature-citation><tp:nomenclature-citation><tp:taxon-name>
                  <tp:taxon-name-part taxon-name-part-type="genus" reg="Cyclotus">Cyclotus</tp:taxon-name-part>
                  <tp:taxon-name-part taxon-name-part-type="species" reg="amboinensis">amboinensis</tp:taxon-name-part>
                </tp:taxon-name><comment>— <xref ref-type="bibr" rid="B45">Kobelt 1902</xref>: 189.</comment></tp:nomenclature-citation></tp:nomenclature-citation-list></tp:nomenclature><tp:treatment-sec sec-type="Current generic position" id="SECID0EBUAE"><title>Current generic position.</title><p><italic><tp:taxon-name><tp:taxon-name-part taxon-name-part-type="genus" reg="Cyclotus">Cyclotus</tp:taxon-name-part></tp:taxon-name></italic> Swainson, 1840</p></tp:treatment-sec><tp:treatment-sec sec-type="type locality" id="SECID0EOUAE"><title>Type locality.</title><p>Amboyna [Ambon Island, Maluku Province, Indonesia].</p></tp:treatment-sec><tp:treatment-sec sec-type="type material" id="SECID0ETUAE"><title>Type material.</title><p>Lectotype (design. n.) <named-content xmlns:xlink="http://www.w3.org/1999/xlink" content-type="dwc:institutional_code" xlink:type="simple">NHMUK</named-content> 20170352/1 (Fig. <xref ref-type="fig" rid="F1">1E</xref>), paralectotypes <named-content xmlns:xlink="http://www.w3.org/1999/xlink" content-type="dwc:institutional_code" xlink:type="simple">NHMUK</named-content> 20170352/2–3 (2 shells; Fig. <xref ref-type="fig" rid="F1">1F</xref>).</p></tp:treatment-sec><tp:treatment-sec sec-type="remarks" id="SECID0ELVAE"><title>Remarks.</title><p>The original description lacked mention of an operculum and did not include an illustration, and only one set of shell measurements was given. <xref ref-type="bibr" rid="B70">Pfeiffer (1854a)</xref> re-published the description and figured the species which no operculum. There is a lot of four shells from the Cuming collection with two Pfeiffer handwritten labels. The larger label states “<italic>C. Amboinensis</italic> Pfr.”, “The operculum shows that…” and the collection locality from “Isle of Lobok”. We presume that this lot contains a subsequently introduced specimen that has an operculum. Therefore, the specimen with an operculum attached (<named-content xmlns:xlink="http://www.w3.org/1999/xlink" content-type="dwc:institutional_code" xlink:type="simple">NHMUK</named-content> 20070352/4) is excluded from the type series. The remaining three shells have no operculum and the smaller label states “<italic>Cycl. Amboinense</italic> Pfr.” and gives the collection locality as “Amboyana”. The specimen that most closely matches with the measurements given in the original description and the illustration in <xref ref-type="bibr" rid="B70">Pfeiffer (1854a)</xref> is here designated as the lectotype to stabilise the name.</p></tp:treatment-sec><tp:treatment-sec><!--Section generated to contain objects referenced in tp:taxon-treatment.--><fig id="F1" position="float" orientation="portrait"><label>Figure 1.</label><caption><p><bold>A</bold> Holotype of <italic><tp:taxon-name><tp:taxon-name-part taxon-name-part-type="genus" reg="Rhiostoma">Rhiostoma</tp:taxon-name-part><tp:taxon-name-part taxon-name-part-type="species" reg="abletti">abletti</tp:taxon-name-part></tp:taxon-name></italic><bold>B, C</bold> syntype of <italic><tp:taxon-name><tp:taxon-name-part taxon-name-part-type="genus" reg="Pterocyclos">Pterocyclos</tp:taxon-name-part><tp:taxon-name-part taxon-name-part-type="species" reg="aborensis">aborensis</tp:taxon-name-part></tp:taxon-name></italic><bold>D</bold> syntype of <italic><tp:taxon-name><tp:taxon-name-part taxon-name-part-type="genus" reg="Cyclotus">Cyclotus</tp:taxon-name-part><tp:taxon-name-part taxon-name-part-type="species" reg="amabilis">amabilis</tp:taxon-name-part></tp:taxon-name></italic><bold>E, F</bold><italic><tp:taxon-name><tp:taxon-name-part taxon-name-part-type="genus" reg="Cyclotus">Cyclotus</tp:taxon-name-part><tp:taxon-name-part taxon-name-part-type="species" reg="amboinensis">amboinensis</tp:taxon-name-part></tp:taxon-name></italic><bold>E</bold> lectotype and <bold>F</bold> paralectotype <bold>G, H</bold> syntype of <italic><tp:taxon-name><tp:taxon-name-part taxon-name-part-type="genus" reg="Pearsonia">Pearsonia</tp:taxon-name-part><tp:taxon-name-part taxon-name-part-type="species" reg="andersoni">andersoni</tp:taxon-name-part></tp:taxon-name></italic><bold>I, J</bold> syntype of <italic><tp:taxon-name><tp:taxon-name-part taxon-name-part-type="genus" reg="Pterocyclos">Pterocyclos</tp:taxon-name-part><tp:taxon-name-part taxon-name-part-type="species" reg="anguliferus">anguliferus</tp:taxon-name-part></tp:taxon-name></italic><bold>K, L</bold> syntype of <italic><tp:taxon-name><tp:taxon-name-part taxon-name-part-type="genus" reg="Pterocyclos">Pterocyclos</tp:taxon-name-part><tp:taxon-name-part taxon-name-part-type="species" reg="aspesrus">aspesrus</tp:taxon-name-part></tp:taxon-name></italic>.</p></caption><graphic xmlns:xlink="http://www.w3.org/1999/xlink" xlink:href="zookeys-842-001-g001.jpg" position="float" orientation="portrait" xlink:type="simple" id="oo_298917.jpg"/></fig></tp:treatment-sec><ref-list><ref id="B70"><mixed-citation xmlns:xlink="http://www.w3.org/1999/xlink" xlink:type="simple"><person-group><name name-style="western"><surname>Pfeiffer</surname><given-names>L</given-names></name></person-group> (<year>1853b</year>, 1854a Die gedeckelten Lungenschnecken. (<tp:taxon-name><tp:taxon-name-part taxon-name-part-type="superfamily">Helicinacea</tp:taxon-name-part></tp:taxon-name> et <tp:taxon-name><tp:taxon-name-part taxon-name-part-type="superfamily">Cyclostomacea</tp:taxon-name-part></tp:taxon-name>.). Abbildungen nach der Natur mit Beschreibungen. Zweite Abtheilung der gedeckelten Cölopnoen. Cyclostomaceen. Zweite Abtheilung. In: Systematisches Conchylien-Cabinet von Martini und Chemnitz, Ersten Bandes, neunzehnte Abtheilung, zweiter Theil. [1 (19) (2)]: 229–400, pls 31–50 [pp. 229–268, pls 31–36 (1853); pp 269–400, pls 37–50 (1854)] [Published in parts, dates follow Welter-Schultes 1999]</mixed-citation></ref><ref id="B45"><mixed-citation xmlns:xlink="http://www.w3.org/1999/xlink" xlink:type="simple"><person-group><name name-style="western"><surname>Kobelt</surname><given-names>W</given-names></name></person-group> (<year>1902</year>) <article-title><tp:taxon-name><tp:taxon-name-part taxon-name-part-type="family">Cyclophoridae</tp:taxon-name-part></tp:taxon-name>.</article-title><source>Das Tierreich</source><volume>16</volume>: <fpage>1</fpage>–<lpage>663</lpage>.</mixed-citation></ref></ref-list></tp:taxon-treatment>
