# Supplementary material for: An annotated type catalogue of seven genera of operculate land snails (Caenogastropoda, Cyclophoridae) in the Natural History Museum, London
Source: Zookeys. 2019 May 7;842:1–65. doi: 10.3897/zookeys.842.29243 (PMC6517367; doi:10.3897/zookeys.842.29243)
Supplement: XML Treatment for anguliferus [file zookeys.842.29243-treatment6.xml]

<!DOCTYPE tp:taxon-treatment
  PUBLIC "-//TaxonX//DTD Taxonomic Treatment Publishing DTD v0 20100105//EN" "tax-treatment-NSO.dtd">
<tp:taxon-treatment xmlns:tp="http://www.plazi.org/taxpub"><tp:treatment-meta><kwd-group><label>Taxon classification</label><kwd><named-content xmlns:xlink="http://www.w3.org/1999/xlink" content-type="kingdom">Animalia</named-content></kwd><kwd><named-content xmlns:xlink="http://www.w3.org/1999/xlink" content-type="order">Architaenioglossa</named-content></kwd><kwd><named-content xmlns:xlink="http://www.w3.org/1999/xlink" content-type="family">Cyclophoridae</named-content></kwd></kwd-group><mixed-citation publication-type="journal"><person-group><name><surname>Sutcharit</surname><given-names>Chirasak</given-names></name><name><surname>Ablett</surname><given-names>Jonathan D.</given-names></name><name><surname>Panha</surname><given-names>Somsak</given-names></name></person-group><article-title>An annotated type catalogue of seven genera of operculate land snails (<tp:taxon-name><tp:taxon-name-part taxon-name-part-type="subclass">Caenogastropoda</tp:taxon-name-part></tp:taxon-name>, <tp:taxon-name><tp:taxon-name-part taxon-name-part-type="family">Cyclophoridae</tp:taxon-name-part></tp:taxon-name>) in the Natural History Museum, London</article-title><source>Zookeys</source><day>07</day><month>5</month><year>2019</year><volume>842</volume><fpage>1</fpage><lpage>65</lpage><pub-id pub-id-type="doi">10.3897/zookeys.842.29243</pub-id></mixed-citation></tp:treatment-meta><tp:nomenclature><label>6.</label><tp:taxon-name>
              <tp:taxon-name-part taxon-name-part-type="genus" reg="Pterocyclos"/>
              <tp:taxon-name-part taxon-name-part-type="species" reg="anguliferus">anguliferus</tp:taxon-name-part>
            </tp:taxon-name><tp:taxon-authority>(Souleyet, 1841)</tp:taxon-authority><xref ref-type="fig" rid="F1">Fig. 1I, J</xref><tp:nomenclature-citation-list><tp:nomenclature-citation><tp:taxon-name>
                  <tp:taxon-name-part taxon-name-part-type="genus" reg="Cyclostoma">Cyclostoma</tp:taxon-name-part>
                  <tp:taxon-name-part taxon-name-part-type="species" reg="angulifera">angulifera</tp:taxon-name-part>
                </tp:taxon-name><comment>Souleyet, 1841: 347. <xref ref-type="bibr" rid="B28">Eydoux and Souleyet 1852</xref>: 530–532, pl. 30, figs 6–11.</comment></tp:nomenclature-citation><tp:nomenclature-citation><tp:taxon-name>
                  <tp:taxon-name-part taxon-name-part-type="genus" reg="Pterocyclos">Pterocyclos</tp:taxon-name-part>
                  <tp:taxon-name-part taxon-name-part-type="species" reg="anguliferus">anguliferus</tp:taxon-name-part>
                </tp:taxon-name><comment>— <xref ref-type="bibr" rid="B94">Reeve 1863</xref>: volume 14, <tp:taxon-name><tp:taxon-name-part taxon-name-part-type="genus" reg="Pterocyclos">Pterocyclos</tp:taxon-name-part></tp:taxon-name>, pl. 2, species 10. <xref ref-type="bibr" rid="B45">Kobelt 1902</xref>: 161.</comment></tp:nomenclature-citation></tp:nomenclature-citation-list></tp:nomenclature><tp:treatment-sec sec-type="Current generic position" id="SECID0E13AE"><title>Current generic position.</title><p><italic><tp:taxon-name><tp:taxon-name-part taxon-name-part-type="genus" reg="Pterocyclos">Pterocyclos</tp:taxon-name-part></tp:taxon-name></italic> Benson, 1832</p></tp:treatment-sec><tp:treatment-sec sec-type="type locality" id="SECID0EH4AE"><title>Type locality.</title><p>Les environs de Touranne (Cochinchine) [Da Nang City, Vietnam].</p></tp:treatment-sec><tp:treatment-sec sec-type="type material" id="SECID0EM4AE"><title>Type material.</title><p>Syntype <named-content xmlns:xlink="http://www.w3.org/1999/xlink" content-type="dwc:institutional_code" xlink:type="simple">NHMUK</named-content> 1854.7.24.365 (2 shells; Fig. <xref ref-type="fig" rid="F1">1I, J</xref>).</p></tp:treatment-sec><tp:treatment-sec sec-type="remarks" id="SECID0E24AE"><title>Remarks.</title><p>The original description included one set of measurements. Later, <xref ref-type="bibr" rid="B28">Eydoux and Souleyet (1852)</xref> re-published the description and figured this species. <xref ref-type="bibr" rid="B39">Gray (1855</xref>: 19) made a list of type specimens of molluscs described by the late M Souleyet and housed in the <abbrev xmlns:xlink="http://www.w3.org/1999/xlink" xlink:title="Natural History Museum" xlink:type="simple">NHM</abbrev> collections. There are two specimens with an original label stating the species name and collection locality. The specimen that closely matches the figure in <xref ref-type="bibr" rid="B28">Eydoux and Souleyet (1852)</xref> and is closest to the measurements given in the original description is illustrated in Figure <xref ref-type="fig" rid="F1">1I</xref>.</p></tp:treatment-sec><tp:treatment-sec><!--Section generated to contain objects referenced in tp:taxon-treatment.--><fig id="F1" position="float" orientation="portrait"><label>Figure 1.</label><caption><p><bold>A</bold> Holotype of <italic><tp:taxon-name><tp:taxon-name-part taxon-name-part-type="genus" reg="Rhiostoma">Rhiostoma</tp:taxon-name-part><tp:taxon-name-part taxon-name-part-type="species" reg="abletti">abletti</tp:taxon-name-part></tp:taxon-name></italic><bold>B, C</bold> syntype of <italic><tp:taxon-name><tp:taxon-name-part taxon-name-part-type="genus" reg="Pterocyclos">Pterocyclos</tp:taxon-name-part><tp:taxon-name-part taxon-name-part-type="species" reg="aborensis">aborensis</tp:taxon-name-part></tp:taxon-name></italic><bold>D</bold> syntype of <italic><tp:taxon-name><tp:taxon-name-part taxon-name-part-type="genus" reg="Cyclotus">Cyclotus</tp:taxon-name-part><tp:taxon-name-part taxon-name-part-type="species" reg="amabilis">amabilis</tp:taxon-name-part></tp:taxon-name></italic><bold>E, F</bold><italic><tp:taxon-name><tp:taxon-name-part taxon-name-part-type="genus" reg="Cyclotus">Cyclotus</tp:taxon-name-part><tp:taxon-name-part taxon-name-part-type="species" reg="amboinensis">amboinensis</tp:taxon-name-part></tp:taxon-name></italic><bold>E</bold> lectotype and <bold>F</bold> paralectotype <bold>G, H</bold> syntype of <italic><tp:taxon-name><tp:taxon-name-part taxon-name-part-type="genus" reg="Pearsonia">Pearsonia</tp:taxon-name-part><tp:taxon-name-part taxon-name-part-type="species" reg="andersoni">andersoni</tp:taxon-name-part></tp:taxon-name></italic><bold>I, J</bold> syntype of <italic><tp:taxon-name><tp:taxon-name-part taxon-name-part-type="genus" reg="Pterocyclos">Pterocyclos</tp:taxon-name-part><tp:taxon-name-part taxon-name-part-type="species" reg="anguliferus">anguliferus</tp:taxon-name-part></tp:taxon-name></italic><bold>K, L</bold> syntype of <italic><tp:taxon-name><tp:taxon-name-part taxon-name-part-type="genus" reg="Pterocyclos">Pterocyclos</tp:taxon-name-part><tp:taxon-name-part taxon-name-part-type="species" reg="aspesrus">aspesrus</tp:taxon-name-part></tp:taxon-name></italic>.</p></caption><graphic xmlns:xlink="http://www.w3.org/1999/xlink" xlink:href="zookeys-842-001-g001.jpg" position="float" orientation="portrait" xlink:type="simple" id="oo_298917.jpg"/></fig></tp:treatment-sec><ref-list><ref id="B28"><mixed-citation xmlns:xlink="http://www.w3.org/1999/xlink" xlink:type="simple"><person-group><name name-style="western"><surname>Eydoux</surname><given-names>F</given-names></name><name name-style="western"><surname>Souleyet</surname><given-names>LFA</given-names></name></person-group> (<year>1852</year>) Voyage autour de Monde exécuté pendant les années 1836 et 1837 sur la corvette La Bonite, Zoologie: Mollusques. Arthus Bertrand, Éditeur, Paris, 1–633.</mixed-citation></ref><ref id="B94"><mixed-citation xmlns:xlink="http://www.w3.org/1999/xlink" xlink:type="simple"><person-group><name name-style="western"><surname>Reeve</surname><given-names>LA</given-names></name></person-group> (<year>1863</year>) Conchologia Iconica: Illustrations of the shells of molluscous animals. Volume 14, Monograph of the genus <italic><tp:taxon-name><tp:taxon-name-part taxon-name-part-type="genus">Cyclotus</tp:taxon-name-part></tp:taxon-name></italic>, pls 1–9 and <italic><tp:taxon-name><tp:taxon-name-part taxon-name-part-type="genus">Pterocyclos</tp:taxon-name-part></tp:taxon-name></italic>, pls 1–5. Lovell Reeve &amp; Co., Henrietta Street, Covent Garden, London. [Published in parts, dates follow Petit (2007)]</mixed-citation></ref><ref id="B45"><mixed-citation xmlns:xlink="http://www.w3.org/1999/xlink" xlink:type="simple"><person-group><name name-style="western"><surname>Kobelt</surname><given-names>W</given-names></name></person-group> (<year>1902</year>) <article-title><tp:taxon-name><tp:taxon-name-part taxon-name-part-type="family">Cyclophoridae</tp:taxon-name-part></tp:taxon-name>.</article-title><source>Das Tierreich</source><volume>16</volume>: <fpage>1</fpage>–<lpage>663</lpage>.</mixed-citation></ref><ref id="B39"><mixed-citation xmlns:xlink="http://www.w3.org/1999/xlink" xlink:type="simple"><person-group><name name-style="western"><surname>Gray</surname><given-names>JE</given-names></name></person-group> (<year>1855</year>) <source>List of <tp:taxon-name><tp:taxon-name-part taxon-name-part-type="phylum">Mollusca</tp:taxon-name-part></tp:taxon-name> and shells in the collection of the British Museum, collected and described by Eydoux and Souleyet.</source><publisher-name>Printed by order of the Trustees</publisher-name>, <publisher-loc>London</publisher-loc>, <size units="page">27 pp</size>.</mixed-citation></ref></ref-list></tp:taxon-treatment>
