# Supplementary material for: An annotated type catalogue of seven genera of operculate land snails (Caenogastropoda, Cyclophoridae) in the Natural History Museum, London
Source: Zookeys. 2019 May 7;842:1–65. doi: 10.3897/zookeys.842.29243 (PMC6517367; doi:10.3897/zookeys.842.29243)
Supplement: XML Treatment for batchianensis [file zookeys.842.29243-treatment10.xml]

<!DOCTYPE tp:taxon-treatment
  PUBLIC "-//TaxonX//DTD Taxonomic Treatment Publishing DTD v0 20100105//EN" "tax-treatment-NSO.dtd">
<tp:taxon-treatment xmlns:tp="http://www.plazi.org/taxpub"><tp:treatment-meta><kwd-group><label>Taxon classification</label><kwd><named-content xmlns:xlink="http://www.w3.org/1999/xlink" content-type="kingdom">Animalia</named-content></kwd><kwd><named-content xmlns:xlink="http://www.w3.org/1999/xlink" content-type="order">Architaenioglossa</named-content></kwd><kwd><named-content xmlns:xlink="http://www.w3.org/1999/xlink" content-type="family">Cyclophoridae</named-content></kwd></kwd-group><mixed-citation publication-type="journal"><person-group><name><surname>Sutcharit</surname><given-names>Chirasak</given-names></name><name><surname>Ablett</surname><given-names>Jonathan D.</given-names></name><name><surname>Panha</surname><given-names>Somsak</given-names></name></person-group><article-title>An annotated type catalogue of seven genera of operculate land snails (<tp:taxon-name><tp:taxon-name-part taxon-name-part-type="subclass">Caenogastropoda</tp:taxon-name-part></tp:taxon-name>, <tp:taxon-name><tp:taxon-name-part taxon-name-part-type="family">Cyclophoridae</tp:taxon-name-part></tp:taxon-name>) in the Natural History Museum, London</article-title><source>Zookeys</source><day>07</day><month>5</month><year>2019</year><volume>842</volume><fpage>1</fpage><lpage>65</lpage><pub-id pub-id-type="doi">10.3897/zookeys.842.29243</pub-id></mixed-citation></tp:treatment-meta><tp:nomenclature><label>10.</label><tp:taxon-name>
              <tp:taxon-name-part taxon-name-part-type="genus" reg="Cyclotus"/>
              <tp:taxon-name-part taxon-name-part-type="species" reg="batchianensis">batchianensis</tp:taxon-name-part>
            </tp:taxon-name><tp:taxon-authority>Pfeiffer, 1861</tp:taxon-authority><xref ref-type="fig" rid="F2">Fig. 2D</xref><tp:nomenclature-citation-list><tp:nomenclature-citation><tp:taxon-name>
                  <tp:taxon-name-part taxon-name-part-type="genus" reg="Cyclotus">Cyclotus</tp:taxon-name-part>
                  <tp:taxon-name-part taxon-name-part-type="species" reg="batchianensis">batchianensis</tp:taxon-name-part>
                </tp:taxon-name><comment>Pfeiffer, 1861: 28, pl. 3, fig. 1. <xref ref-type="bibr" rid="B45">Kobelt 1902</xref>: 197.</comment></tp:nomenclature-citation><tp:nomenclature-citation><tp:taxon-name>
                  <tp:taxon-name-part taxon-name-part-type="genus" reg="Pterocylos">Pterocylos</tp:taxon-name-part>
                  <tp:taxon-name-part taxon-name-part-type="species" reg="batchianensis">batchianensis</tp:taxon-name-part>
                </tp:taxon-name><comment>— <xref ref-type="bibr" rid="B94">Reeve 1863</xref>: volume 14, <tp:taxon-name><tp:taxon-name-part taxon-name-part-type="genus" reg="Pterocyclos">Pterocyclos</tp:taxon-name-part></tp:taxon-name>, pl. 2, species 6.</comment></tp:nomenclature-citation></tp:nomenclature-citation-list></tp:nomenclature><tp:treatment-sec sec-type="Current generic position" id="SECID0EDPAG"><title>Current generic position.</title><p><italic><tp:taxon-name><tp:taxon-name-part taxon-name-part-type="genus" reg="Cyclotus">Cyclotus</tp:taxon-name-part></tp:taxon-name></italic> Swainson, 1840</p></tp:treatment-sec><tp:treatment-sec sec-type="type locality" id="SECID0EQPAG"><title>Type locality.</title><p>Ise of Batchian [Bacan Islands, north Maluku Province, Indonesia].</p></tp:treatment-sec><tp:treatment-sec sec-type="type material" id="SECID0EVPAG"><title>Type material.</title><p>Syntype <named-content xmlns:xlink="http://www.w3.org/1999/xlink" content-type="dwc:institutional_code" xlink:type="simple">NHMUK</named-content> 20170364 (1 adult + 1 juvenile; Fig. <xref ref-type="fig" rid="F2">2D</xref>).</p></tp:treatment-sec><tp:treatment-sec sec-type="remarks" id="SECID0EEQAG"><title>Remarks.</title><p>The original description by Pfeiffer includes an illustration and one set of shell measurements. The type lot in the <abbrev xmlns:xlink="http://www.w3.org/1999/xlink" xlink:title="Natural History Museum" xlink:type="simple">NHM</abbrev> collections was collected by “Mr. Wallace” and is from the Cuming collection as stated in the original description. It has an original label in Pfeiffer’s handwritings giving the species name and collection locality. The adult specimen that closely matches the measurements and the illustration shown in the original description is figured herein.</p></tp:treatment-sec><tp:treatment-sec><!--Section generated to contain objects referenced in tp:taxon-treatment.--><fig id="F2" position="float" orientation="portrait"><label>Figure 2.</label><caption><p><bold>A, B</bold> Syntype of <italic><tp:taxon-name><tp:taxon-name-part taxon-name-part-type="genus" reg="Pearsonia">Pearsonia</tp:taxon-name-part><tp:taxon-name-part taxon-name-part-type="species" reg="assamenseis">assamenseis</tp:taxon-name-part></tp:taxon-name></italic><bold>C</bold> syntype of <italic><tp:taxon-name><tp:taxon-name-part taxon-name-part-type="genus" reg="Pearsonia">Pearsonia</tp:taxon-name-part><tp:taxon-name-part taxon-name-part-type="species" reg="avana">avana</tp:taxon-name-part></tp:taxon-name></italic><bold>D</bold> syntype of <italic><tp:taxon-name><tp:taxon-name-part taxon-name-part-type="genus" reg="Cyclotus">Cyclotus</tp:taxon-name-part><tp:taxon-name-part taxon-name-part-type="species" reg="batchianensis">batchianensis</tp:taxon-name-part></tp:taxon-name></italic><bold>E</bold> holotype of <italic><tp:taxon-name><tp:taxon-name-part taxon-name-part-type="genus" reg="Crossopoma">Crossopoma</tp:taxon-name-part><tp:taxon-name-part taxon-name-part-type="species" reg="bathyrhaphe">bathyrhaphe</tp:taxon-name-part></tp:taxon-name></italic><bold>F</bold> syntype of <italic><tp:taxon-name><tp:taxon-name-part taxon-name-part-type="genus" reg="Pearsonia">Pearsonia</tp:taxon-name-part><tp:taxon-name-part taxon-name-part-type="species" reg="beddomei">beddomei</tp:taxon-name-part></tp:taxon-name></italic><bold>G</bold> syntype of <italic><tp:taxon-name><tp:taxon-name-part taxon-name-part-type="genus" reg="Pearsonia">Pearsonia</tp:taxon-name-part><tp:taxon-name-part taxon-name-part-type="species" reg="bhamoensis">bhamoensis</tp:taxon-name-part></tp:taxon-name></italic><bold>H, I</bold> syntype of <italic><tp:taxon-name><tp:taxon-name-part taxon-name-part-type="genus" reg="Pterocyclos">Pterocyclos</tp:taxon-name-part><tp:taxon-name-part taxon-name-part-type="species" reg="bifrons">bifrons</tp:taxon-name-part></tp:taxon-name></italic><bold>J, K</bold> syntype of <italic><tp:taxon-name><tp:taxon-name-part taxon-name-part-type="genus" reg="Cyclotus">Cyclotus</tp:taxon-name-part><tp:taxon-name-part taxon-name-part-type="species" reg="birostris">birostris</tp:taxon-name-part></tp:taxon-name></italic><bold>L</bold> syntype of <italic><tp:taxon-name><tp:taxon-name-part taxon-name-part-type="genus" reg="Pearsonia">Pearsonia</tp:taxon-name-part><tp:taxon-name-part taxon-name-part-type="species" reg="bitubifera">bitubifera</tp:taxon-name-part></tp:taxon-name></italic>.</p></caption><graphic xmlns:xlink="http://www.w3.org/1999/xlink" xlink:href="zookeys-842-001-g002.jpg" position="float" orientation="portrait" xlink:type="simple" id="oo_298918.jpg"/></fig></tp:treatment-sec><ref-list><ref id="B45"><mixed-citation xmlns:xlink="http://www.w3.org/1999/xlink" xlink:type="simple"><person-group><name name-style="western"><surname>Kobelt</surname><given-names>W</given-names></name></person-group> (<year>1902</year>) <article-title><tp:taxon-name><tp:taxon-name-part taxon-name-part-type="family">Cyclophoridae</tp:taxon-name-part></tp:taxon-name>.</article-title><source>Das Tierreich</source><volume>16</volume>: <fpage>1</fpage>–<lpage>663</lpage>.</mixed-citation></ref><ref id="B94"><mixed-citation xmlns:xlink="http://www.w3.org/1999/xlink" xlink:type="simple"><person-group><name name-style="western"><surname>Reeve</surname><given-names>LA</given-names></name></person-group> (<year>1863</year>) Conchologia Iconica: Illustrations of the shells of molluscous animals. Volume 14, Monograph of the genus <italic><tp:taxon-name><tp:taxon-name-part taxon-name-part-type="genus">Cyclotus</tp:taxon-name-part></tp:taxon-name></italic>, pls 1–9 and <italic><tp:taxon-name><tp:taxon-name-part taxon-name-part-type="genus">Pterocyclos</tp:taxon-name-part></tp:taxon-name></italic>, pls 1–5. Lovell Reeve &amp; Co., Henrietta Street, Covent Garden, London. [Published in parts, dates follow Petit (2007)]</mixed-citation></ref></ref-list></tp:taxon-treatment>
