# Supplementary material for: An annotated type catalogue of seven genera of operculate land snails (Caenogastropoda, Cyclophoridae) in the Natural History Museum, London
Source: Zookeys. 2019 May 7;842:1–65. doi: 10.3897/zookeys.842.29243 (PMC6517367; doi:10.3897/zookeys.842.29243)
Supplement: XML Treatment for boxalli [file zookeys.842.29243-treatment18.xml]

<!DOCTYPE tp:taxon-treatment
  PUBLIC "-//TaxonX//DTD Taxonomic Treatment Publishing DTD v0 20100105//EN" "tax-treatment-NSO.dtd">
<tp:taxon-treatment xmlns:tp="http://www.plazi.org/taxpub"><tp:treatment-meta><kwd-group><label>Taxon classification</label><kwd><named-content xmlns:xlink="http://www.w3.org/1999/xlink" content-type="kingdom">Animalia</named-content></kwd><kwd><named-content xmlns:xlink="http://www.w3.org/1999/xlink" content-type="order">Architaenioglossa</named-content></kwd><kwd><named-content xmlns:xlink="http://www.w3.org/1999/xlink" content-type="family">Cyclophoridae</named-content></kwd></kwd-group><mixed-citation publication-type="journal"><person-group><name><surname>Sutcharit</surname><given-names>Chirasak</given-names></name><name><surname>Ablett</surname><given-names>Jonathan D.</given-names></name><name><surname>Panha</surname><given-names>Somsak</given-names></name></person-group><article-title>An annotated type catalogue of seven genera of operculate land snails (<tp:taxon-name><tp:taxon-name-part taxon-name-part-type="subclass">Caenogastropoda</tp:taxon-name-part></tp:taxon-name>, <tp:taxon-name><tp:taxon-name-part taxon-name-part-type="family">Cyclophoridae</tp:taxon-name-part></tp:taxon-name>) in the Natural History Museum, London</article-title><source>Zookeys</source><day>07</day><month>5</month><year>2019</year><volume>842</volume><fpage>1</fpage><lpage>65</lpage><pub-id pub-id-type="doi">10.3897/zookeys.842.29243</pub-id></mixed-citation></tp:treatment-meta><tp:nomenclature><label>18.</label><tp:taxon-name>
              <tp:taxon-name-part taxon-name-part-type="genus" reg="Rhiostoma"/>
              <tp:taxon-name-part taxon-name-part-type="species" reg="boxalli">boxalli</tp:taxon-name-part>
            </tp:taxon-name><tp:taxon-authority>Godwin-Austen, 1893</tp:taxon-authority><xref ref-type="fig" rid="F3">Fig. 3B, C</xref><tp:nomenclature-citation-list><tp:nomenclature-citation><tp:taxon-name>
                  <tp:taxon-name-part taxon-name-part-type="genus" reg="Rhiostoma">Rhiostoma</tp:taxon-name-part>
                  <tp:taxon-name-part taxon-name-part-type="species" reg="boxalli">boxalli</tp:taxon-name-part>
                </tp:taxon-name><comment>Godwin-Austen, 1893: 32, 33, fig. 1a–c. <xref ref-type="bibr" rid="B45">Kobelt 1902</xref>: 538, 539.</comment></tp:nomenclature-citation></tp:nomenclature-citation-list></tp:nomenclature><tp:treatment-sec sec-type="Current generic position" id="SECID0EJQBG"><title>Current generic position.</title><p><italic><tp:taxon-name><tp:taxon-name-part taxon-name-part-type="genus" reg="Rhiostoma">Rhiostoma</tp:taxon-name-part></tp:taxon-name></italic> Benson, 1860</p></tp:treatment-sec><tp:treatment-sec sec-type="type locality" id="SECID0EWQBG"><title>Type locality.</title><p>Near Kina Balu [Mount Kinabalu, Sabah, Malaysia]; Palawan [Palawan Islands, Province of Palawan, Mimaropa Region, Philippines].</p></tp:treatment-sec><tp:treatment-sec sec-type="type material" id="SECID0E2QBG"><title>Type material.</title><p>Syntypes <named-content xmlns:xlink="http://www.w3.org/1999/xlink" content-type="dwc:institutional_code" xlink:type="simple">NHMUK</named-content> 1894.5.23.1 from near Kina Balu (1 shell; Fig. <xref ref-type="fig" rid="F3">3B</xref>), <named-content xmlns:xlink="http://www.w3.org/1999/xlink" content-type="dwc:institutional_code" xlink:type="simple">NHMUK</named-content> 1895.12.5.34 from Palawan (1 shell; Fig. <xref ref-type="fig" rid="F3">3C</xref>).</p></tp:treatment-sec><tp:treatment-sec sec-type="remarks" id="SECID0ETRBG"><title>Remarks.</title><p>The original description gives a set of shell measurements and figures of two specimens, so this species is clearly based on more than one specimen. There is a type lot (two shells) with differing registration numbers, one specimen <named-content xmlns:xlink="http://www.w3.org/1999/xlink" content-type="dwc:institutional_code" xlink:type="simple">NHMUK</named-content> 1894.5.23.1 is from R Hungerford ex. Mr. Boxall from Kina Balu and the <abbrev xmlns:xlink="http://www.w3.org/1999/xlink" xlink:title="Natural History Museum" xlink:type="simple">NHM</abbrev> registration book states “Type”. The other shell, <named-content xmlns:xlink="http://www.w3.org/1999/xlink" content-type="dwc:institutional_code" xlink:type="simple">NHMUK</named-content> 1895.12.5.34, in the same box was collected by Mr. Whitehead from Palawan and agrees well with <xref ref-type="bibr" rid="B35">Godwin-Austen (1893</xref>: fig. 1b, c). These two shells form part of the type series and are considered as syntypes.</p></tp:treatment-sec><tp:treatment-sec><!--Section generated to contain objects referenced in tp:taxon-treatment.--><fig id="F3" position="float" orientation="portrait"><label>Figure 3.</label><caption><p><bold>A</bold> Syntype of <italic><tp:taxon-name><tp:taxon-name-part taxon-name-part-type="genus" reg="Cyclotus">Cyclotus</tp:taxon-name-part><tp:taxon-name-part taxon-name-part-type="species" reg="boxalli">boxalli</tp:taxon-name-part></tp:taxon-name></italic><bold>B, C</bold> syntype of <italic><tp:taxon-name><tp:taxon-name-part taxon-name-part-type="genus" reg="Rhiostoma">Rhiostoma</tp:taxon-name-part><tp:taxon-name-part taxon-name-part-type="species" reg="boxalli">boxalli</tp:taxon-name-part></tp:taxon-name></italic><bold>D, E</bold> syntype of <italic><tp:taxon-name><tp:taxon-name-part taxon-name-part-type="genus" reg="Pterocyclos">Pterocyclos</tp:taxon-name-part><tp:taxon-name-part taxon-name-part-type="species" reg="brahmakundensis">brahmakundensis</tp:taxon-name-part></tp:taxon-name></italic><bold>F</bold> holotype of <italic><tp:taxon-name><tp:taxon-name-part taxon-name-part-type="genus" reg="Scabrina">Scabrina</tp:taxon-name-part><tp:taxon-name-part taxon-name-part-type="species" reg="brounae">brounae</tp:taxon-name-part></tp:taxon-name></italic><bold>G, H</bold> syntype of <italic><tp:taxon-name><tp:taxon-name-part taxon-name-part-type="genus" reg="Scabrina">Scabrina</tp:taxon-name-part><tp:taxon-name-part taxon-name-part-type="species" reg="calyx">calyx</tp:taxon-name-part></tp:taxon-name></italic><bold>I</bold> syntype of <italic><tp:taxon-name><tp:taxon-name-part taxon-name-part-type="genus" reg="Rhiostoma">Rhiostoma</tp:taxon-name-part><tp:taxon-name-part taxon-name-part-type="species" reg="cambodjense">cambodjense</tp:taxon-name-part></tp:taxon-name></italic><bold>J, K</bold> syntype of <italic><tp:taxon-name><tp:taxon-name-part taxon-name-part-type="genus" reg="Pterocyclos">Pterocyclos</tp:taxon-name-part><tp:taxon-name-part taxon-name-part-type="species" reg="celebensis">celebensis</tp:taxon-name-part></tp:taxon-name></italic><bold>L</bold> holotype of <italic><tp:taxon-name><tp:taxon-name-part taxon-name-part-type="genus" reg="Rhiostoma">Rhiostoma</tp:taxon-name-part><tp:taxon-name-part taxon-name-part-type="species" reg="christae">christae</tp:taxon-name-part></tp:taxon-name></italic>.</p></caption><graphic xmlns:xlink="http://www.w3.org/1999/xlink" xlink:href="zookeys-842-001-g003.jpg" position="float" orientation="portrait" xlink:type="simple" id="oo_298919.jpg"/></fig></tp:treatment-sec><ref-list><ref id="B45"><mixed-citation xmlns:xlink="http://www.w3.org/1999/xlink" xlink:type="simple"><person-group><name name-style="western"><surname>Kobelt</surname><given-names>W</given-names></name></person-group> (<year>1902</year>) <article-title><tp:taxon-name><tp:taxon-name-part taxon-name-part-type="family">Cyclophoridae</tp:taxon-name-part></tp:taxon-name>.</article-title><source>Das Tierreich</source><volume>16</volume>: <fpage>1</fpage>–<lpage>663</lpage>.</mixed-citation></ref><ref id="B35"><mixed-citation xmlns:xlink="http://www.w3.org/1999/xlink" xlink:type="simple"><person-group><name name-style="western"><surname>Godwin-Austen</surname><given-names>HH</given-names></name></person-group> (<year>1893</year>) On a supposed new species of <italic><tp:taxon-name><tp:taxon-name-part taxon-name-part-type="genus">Rhiostoma</tp:taxon-name-part></tp:taxon-name></italic> from Borneo, and notices of two other species of shells from Palawan. Annals and Magazine of Natural History, Series 6, 12: 32, 33. <ext-link xlink:type="simple" ext-link-type="doi" xlink:href="10.1080/00222939308677570">https://doi.org/10.1080/00222939308677570</ext-link></mixed-citation></ref></ref-list></tp:taxon-treatment>
