# Supplementary material for: An annotated type catalogue of seven genera of operculate land snails (Caenogastropoda, Cyclophoridae) in the Natural History Museum, London
Source: Zookeys. 2019 May 7;842:1–65. doi: 10.3897/zookeys.842.29243 (PMC6517367; doi:10.3897/zookeys.842.29243)
Supplement: XML Treatment for brounae [file zookeys.842.29243-treatment20.xml]

<!DOCTYPE tp:taxon-treatment
  PUBLIC "-//TaxonX//DTD Taxonomic Treatment Publishing DTD v0 20100105//EN" "tax-treatment-NSO.dtd">
<tp:taxon-treatment xmlns:tp="http://www.plazi.org/taxpub"><tp:treatment-meta><kwd-group><label>Taxon classification</label><kwd><named-content xmlns:xlink="http://www.w3.org/1999/xlink" content-type="kingdom">Animalia</named-content></kwd><kwd><named-content xmlns:xlink="http://www.w3.org/1999/xlink" content-type="order">Architaenioglossa</named-content></kwd><kwd><named-content xmlns:xlink="http://www.w3.org/1999/xlink" content-type="family">Cyclophoridae</named-content></kwd></kwd-group><mixed-citation publication-type="journal"><person-group><name><surname>Sutcharit</surname><given-names>Chirasak</given-names></name><name><surname>Ablett</surname><given-names>Jonathan D.</given-names></name><name><surname>Panha</surname><given-names>Somsak</given-names></name></person-group><article-title>An annotated type catalogue of seven genera of operculate land snails (<tp:taxon-name><tp:taxon-name-part taxon-name-part-type="subclass">Caenogastropoda</tp:taxon-name-part></tp:taxon-name>, <tp:taxon-name><tp:taxon-name-part taxon-name-part-type="family">Cyclophoridae</tp:taxon-name-part></tp:taxon-name>) in the Natural History Museum, London</article-title><source>Zookeys</source><day>07</day><month>5</month><year>2019</year><volume>842</volume><fpage>1</fpage><lpage>65</lpage><pub-id pub-id-type="doi">10.3897/zookeys.842.29243</pub-id></mixed-citation></tp:treatment-meta><tp:nomenclature><label>20.</label><tp:taxon-name>
              <tp:taxon-name-part taxon-name-part-type="genus" reg="Scabrina"/>
              <tp:taxon-name-part taxon-name-part-type="species" reg="brounae">brounae</tp:taxon-name-part>
            </tp:taxon-name><tp:taxon-authority>(Sykes, 1898)</tp:taxon-authority><xref ref-type="fig" rid="F3">Fig. 3F</xref><tp:nomenclature-citation-list><tp:nomenclature-citation><tp:taxon-name><tp:taxon-name-part taxon-name-part-type="genus" reg="Cyclophorus">Cyclophorus</tp:taxon-name-part> (<tp:taxon-name-part taxon-name-part-type="subgenus" reg="Scabrinus">Scabrinus</tp:taxon-name-part>) <tp:taxon-name-part taxon-name-part-type="species" reg="brounae">brounae</tp:taxon-name-part></tp:taxon-name><comment>Sykes, 1898: 73, figs 2, 3.</comment></tp:nomenclature-citation><tp:nomenclature-citation><tp:taxon-name>
                  <tp:taxon-name-part taxon-name-part-type="genus" reg="Scabrina">Scabrina</tp:taxon-name-part>
                  <tp:taxon-name-part taxon-name-part-type="species" reg="brounae">brounae</tp:taxon-name-part>
                </tp:taxon-name><comment>— <xref ref-type="bibr" rid="B45">Kobelt 1902</xref>: 78.</comment></tp:nomenclature-citation></tp:nomenclature-citation-list></tp:nomenclature><tp:treatment-sec sec-type="Current generic position" id="SECID0EYXBG"><title>Current generic position.</title><p><italic><tp:taxon-name><tp:taxon-name-part taxon-name-part-type="genus" reg="Scabrina">Scabrina</tp:taxon-name-part></tp:taxon-name></italic> Blanford, 1863</p></tp:treatment-sec><tp:treatment-sec sec-type="type locality" id="SECID0EFYBG"><title>Type locality.</title><p>Nuwara–Eliya [Nuwara Eliya District, Central Province, Sri Lanka].</p></tp:treatment-sec><tp:treatment-sec sec-type="type material" id="SECID0EKYBG"><title>Type material.</title><p>Holotype <named-content xmlns:xlink="http://www.w3.org/1999/xlink" content-type="dwc:institutional_code" xlink:type="simple">NHMUK</named-content> 1903.7.17.3 (Fig. <xref ref-type="fig" rid="F3">3F</xref>).</p></tp:treatment-sec><tp:treatment-sec sec-type="remarks" id="SECID0EZYBG"><title>Remarks.</title><p>Sykes clearly stated that this taxon was described based on a single specimen collected by Mrs. Broun. The original description included an illustration and a set of shell measurements. The <abbrev xmlns:xlink="http://www.w3.org/1999/xlink" xlink:title="Natural History Museum" xlink:type="simple">NHM</abbrev> collections contain a Sykes type lot that has an original label stating “Type”, and so we recognise this single illustrated specimen as the holotype fixed by monotypy.</p></tp:treatment-sec><tp:treatment-sec><!--Section generated to contain objects referenced in tp:taxon-treatment.--><fig id="F3" position="float" orientation="portrait"><label>Figure 3.</label><caption><p><bold>A</bold> Syntype of <italic><tp:taxon-name><tp:taxon-name-part taxon-name-part-type="genus" reg="Cyclotus">Cyclotus</tp:taxon-name-part><tp:taxon-name-part taxon-name-part-type="species" reg="boxalli">boxalli</tp:taxon-name-part></tp:taxon-name></italic><bold>B, C</bold> syntype of <italic><tp:taxon-name><tp:taxon-name-part taxon-name-part-type="genus" reg="Rhiostoma">Rhiostoma</tp:taxon-name-part><tp:taxon-name-part taxon-name-part-type="species" reg="boxalli">boxalli</tp:taxon-name-part></tp:taxon-name></italic><bold>D, E</bold> syntype of <italic><tp:taxon-name><tp:taxon-name-part taxon-name-part-type="genus" reg="Pterocyclos">Pterocyclos</tp:taxon-name-part><tp:taxon-name-part taxon-name-part-type="species" reg="brahmakundensis">brahmakundensis</tp:taxon-name-part></tp:taxon-name></italic><bold>F</bold> holotype of <italic><tp:taxon-name><tp:taxon-name-part taxon-name-part-type="genus" reg="Scabrina">Scabrina</tp:taxon-name-part><tp:taxon-name-part taxon-name-part-type="species" reg="brounae">brounae</tp:taxon-name-part></tp:taxon-name></italic><bold>G, H</bold> syntype of <italic><tp:taxon-name><tp:taxon-name-part taxon-name-part-type="genus" reg="Scabrina">Scabrina</tp:taxon-name-part><tp:taxon-name-part taxon-name-part-type="species" reg="calyx">calyx</tp:taxon-name-part></tp:taxon-name></italic><bold>I</bold> syntype of <italic><tp:taxon-name><tp:taxon-name-part taxon-name-part-type="genus" reg="Rhiostoma">Rhiostoma</tp:taxon-name-part><tp:taxon-name-part taxon-name-part-type="species" reg="cambodjense">cambodjense</tp:taxon-name-part></tp:taxon-name></italic><bold>J, K</bold> syntype of <italic><tp:taxon-name><tp:taxon-name-part taxon-name-part-type="genus" reg="Pterocyclos">Pterocyclos</tp:taxon-name-part><tp:taxon-name-part taxon-name-part-type="species" reg="celebensis">celebensis</tp:taxon-name-part></tp:taxon-name></italic><bold>L</bold> holotype of <italic><tp:taxon-name><tp:taxon-name-part taxon-name-part-type="genus" reg="Rhiostoma">Rhiostoma</tp:taxon-name-part><tp:taxon-name-part taxon-name-part-type="species" reg="christae">christae</tp:taxon-name-part></tp:taxon-name></italic>.</p></caption><graphic xmlns:xlink="http://www.w3.org/1999/xlink" xlink:href="zookeys-842-001-g003.jpg" position="float" orientation="portrait" xlink:type="simple" id="oo_298919.jpg"/></fig></tp:treatment-sec><ref-list><ref id="B45"><mixed-citation xmlns:xlink="http://www.w3.org/1999/xlink" xlink:type="simple"><person-group><name name-style="western"><surname>Kobelt</surname><given-names>W</given-names></name></person-group> (<year>1902</year>) <article-title><tp:taxon-name><tp:taxon-name-part taxon-name-part-type="family">Cyclophoridae</tp:taxon-name-part></tp:taxon-name>.</article-title><source>Das Tierreich</source><volume>16</volume>: <fpage>1</fpage>–<lpage>663</lpage>.</mixed-citation></ref></ref-list></tp:taxon-treatment>
