# Supplementary material for: An annotated type catalogue of seven genera of operculate land snails (Caenogastropoda, Cyclophoridae) in the Natural History Museum, London
Source: Zookeys. 2019 May 7;842:1–65. doi: 10.3897/zookeys.842.29243 (PMC6517367; doi:10.3897/zookeys.842.29243)
Supplement: XML Treatment for cumingi [file zookeys.842.29243-treatment31.xml]

<!DOCTYPE tp:taxon-treatment
  PUBLIC "-//TaxonX//DTD Taxonomic Treatment Publishing DTD v0 20100105//EN" "tax-treatment-NSO.dtd">
<tp:taxon-treatment xmlns:tp="http://www.plazi.org/taxpub"><tp:treatment-meta><kwd-group><label>Taxon classification</label><kwd><named-content xmlns:xlink="http://www.w3.org/1999/xlink" content-type="kingdom">Animalia</named-content></kwd><kwd><named-content xmlns:xlink="http://www.w3.org/1999/xlink" content-type="order">Architaenioglossa</named-content></kwd><kwd><named-content xmlns:xlink="http://www.w3.org/1999/xlink" content-type="family">Cyclophoridae</named-content></kwd></kwd-group><mixed-citation publication-type="journal"><person-group><name><surname>Sutcharit</surname><given-names>Chirasak</given-names></name><name><surname>Ablett</surname><given-names>Jonathan D.</given-names></name><name><surname>Panha</surname><given-names>Somsak</given-names></name></person-group><article-title>An annotated type catalogue of seven genera of operculate land snails (<tp:taxon-name><tp:taxon-name-part taxon-name-part-type="subclass">Caenogastropoda</tp:taxon-name-part></tp:taxon-name>, <tp:taxon-name><tp:taxon-name-part taxon-name-part-type="family">Cyclophoridae</tp:taxon-name-part></tp:taxon-name>) in the Natural History Museum, London</article-title><source>Zookeys</source><day>07</day><month>5</month><year>2019</year><volume>842</volume><fpage>1</fpage><lpage>65</lpage><pub-id pub-id-type="doi">10.3897/zookeys.842.29243</pub-id></mixed-citation></tp:treatment-meta><tp:nomenclature><label>31.</label><tp:taxon-name>
              <tp:taxon-name-part taxon-name-part-type="genus" reg="Pterocyclos"/>
              <tp:taxon-name-part taxon-name-part-type="species" reg="cumingi">cumingi</tp:taxon-name-part>
            </tp:taxon-name><tp:taxon-authority>Pfeiffer, 1851</tp:taxon-authority><xref ref-type="fig" rid="F4">Fig. 4H</xref><tp:nomenclature-citation-list><tp:nomenclature-citation><tp:taxon-name>
                  <tp:taxon-name-part taxon-name-part-type="genus" reg="Pterocyclos">Pterocyclos</tp:taxon-name-part>
                  <tp:taxon-name-part taxon-name-part-type="species" reg="cumingi">cumingi</tp:taxon-name-part>
                </tp:taxon-name><comment>Pfeiffer, 1851: 5. <xref ref-type="bibr" rid="B45">Kobelt 1902</xref>: 165. <xref ref-type="bibr" rid="B94">Reeve 1863</xref>: volume 14, <tp:taxon-name><tp:taxon-name-part taxon-name-part-type="genus" reg="Pterocyclos">Pterocyclos</tp:taxon-name-part></tp:taxon-name>, pl. 3, species 14. <xref ref-type="bibr" rid="B90">Raheem et al. 2014</xref>: 43, figs 23f, 24a.</comment></tp:nomenclature-citation></tp:nomenclature-citation-list></tp:nomenclature><tp:treatment-sec sec-type="Current generic position" id="SECID0EWFBI"><title>Current generic position.</title><p><italic><tp:taxon-name><tp:taxon-name-part taxon-name-part-type="genus" reg="Pterocyclos">Pterocyclos</tp:taxon-name-part></tp:taxon-name></italic> Benson, 1832</p></tp:treatment-sec><tp:treatment-sec sec-type="type locality" id="SECID0EDGBI"><title>Type locality.</title><p>insula Ceylon [Sri Lanka].</p></tp:treatment-sec><tp:treatment-sec sec-type="type material" id="SECID0EIGBI"><title>Type material.</title><p>Lectotype (designated by <xref ref-type="bibr" rid="B90">Raheem et al. 2014</xref>) <named-content xmlns:xlink="http://www.w3.org/1999/xlink" content-type="dwc:institutional_code" xlink:type="simple">NHMUK</named-content> 20110220/1 (Fig. <xref ref-type="fig" rid="F4">4H</xref>).</p></tp:treatment-sec><tp:treatment-sec><!--Section generated to contain objects referenced in tp:taxon-treatment.--><fig id="F4" position="float" orientation="portrait"><label>Figure 4.</label><caption><p><bold>A, B</bold> Syntype of <italic><tp:taxon-name><tp:taxon-name-part taxon-name-part-type="genus" reg="Cyclotus">Cyclotus</tp:taxon-name-part><tp:taxon-name-part taxon-name-part-type="species" reg="chinensis">chinensis</tp:taxon-name-part></tp:taxon-name></italic><bold>C</bold> lectotype of <italic><tp:taxon-name><tp:taxon-name-part taxon-name-part-type="genus" reg="Rhiostoma">Rhiostoma</tp:taxon-name-part><tp:taxon-name-part taxon-name-part-type="species" reg="chupingense">chupingense</tp:taxon-name-part></tp:taxon-name></italic><bold>D</bold> probable syntype of <italic><tp:taxon-name><tp:taxon-name-part taxon-name-part-type="genus" reg="Cyclotus">Cyclotus</tp:taxon-name-part><tp:taxon-name-part taxon-name-part-type="species" reg="cochinchinensis">cochinchinensis</tp:taxon-name-part></tp:taxon-name></italic><bold>E</bold> lectotype of <italic><tp:taxon-name><tp:taxon-name-part taxon-name-part-type="genus" reg="Pterocyclos">Pterocyclos</tp:taxon-name-part><tp:taxon-name-part taxon-name-part-type="species" reg="comatus">comatus</tp:taxon-name-part></tp:taxon-name></italic><bold>F</bold> syntype of <italic><tp:taxon-name><tp:taxon-name-part taxon-name-part-type="genus" reg="Cyclotus">Cyclotus</tp:taxon-name-part><tp:taxon-name-part taxon-name-part-type="species" reg="confluens">confluens</tp:taxon-name-part></tp:taxon-name></italic><bold>G</bold> syntype of <italic><tp:taxon-name><tp:taxon-name-part taxon-name-part-type="genus" reg="Pterocyclos">Pterocyclos</tp:taxon-name-part><tp:taxon-name-part taxon-name-part-type="species" reg="cucullus">cucullus</tp:taxon-name-part></tp:taxon-name></italic><bold>H</bold> lectotype of <italic><tp:taxon-name><tp:taxon-name-part taxon-name-part-type="genus" reg="Pterocyclos">Pterocyclos</tp:taxon-name-part><tp:taxon-name-part taxon-name-part-type="species" reg="cumingi">cumingi</tp:taxon-name-part></tp:taxon-name></italic><bold>I, J</bold> syntype of <italic><tp:taxon-name><tp:taxon-name-part taxon-name-part-type="genus" reg="Rhiostoma">Rhiostoma</tp:taxon-name-part><tp:taxon-name-part taxon-name-part-type="species" reg="dalyi">dalyi</tp:taxon-name-part></tp:taxon-name></italic><bold>K, L</bold> syntype of <italic><tp:taxon-name><tp:taxon-name-part taxon-name-part-type="genus" reg="Cyclotus">Cyclotus</tp:taxon-name-part><tp:taxon-name-part taxon-name-part-type="species" reg="daucinus">daucinus</tp:taxon-name-part></tp:taxon-name></italic>.</p></caption><graphic xmlns:xlink="http://www.w3.org/1999/xlink" xlink:href="zookeys-842-001-g004.jpg" position="float" orientation="portrait" xlink:type="simple" id="oo_298920.jpg"/></fig></tp:treatment-sec><ref-list><ref id="B45"><mixed-citation xmlns:xlink="http://www.w3.org/1999/xlink" xlink:type="simple"><person-group><name name-style="western"><surname>Kobelt</surname><given-names>W</given-names></name></person-group> (<year>1902</year>) <article-title><tp:taxon-name><tp:taxon-name-part taxon-name-part-type="family">Cyclophoridae</tp:taxon-name-part></tp:taxon-name>.</article-title><source>Das Tierreich</source><volume>16</volume>: <fpage>1</fpage>–<lpage>663</lpage>.</mixed-citation></ref><ref id="B94"><mixed-citation xmlns:xlink="http://www.w3.org/1999/xlink" xlink:type="simple"><person-group><name name-style="western"><surname>Reeve</surname><given-names>LA</given-names></name></person-group> (<year>1863</year>) Conchologia Iconica: Illustrations of the shells of molluscous animals. Volume 14, Monograph of the genus <italic><tp:taxon-name><tp:taxon-name-part taxon-name-part-type="genus">Cyclotus</tp:taxon-name-part></tp:taxon-name></italic>, pls 1–9 and <italic><tp:taxon-name><tp:taxon-name-part taxon-name-part-type="genus">Pterocyclos</tp:taxon-name-part></tp:taxon-name></italic>, pls 1–5. Lovell Reeve &amp; Co., Henrietta Street, Covent Garden, London. [Published in parts, dates follow Petit (2007)]</mixed-citation></ref><ref id="B90"><mixed-citation xmlns:xlink="http://www.w3.org/1999/xlink" xlink:type="simple"><person-group><name name-style="western"><surname>Raheem</surname><given-names>DC</given-names></name><name name-style="western"><surname>Taylor</surname><given-names>H</given-names></name><name name-style="western"><surname>Ablett</surname><given-names>J</given-names></name><name name-style="western"><surname>Preece</surname><given-names>RC</given-names></name><name name-style="western"><surname>Aravind</surname><given-names>NA</given-names></name><name name-style="western"><surname>Naggs</surname><given-names>F</given-names></name></person-group> (<year>2014</year>) <article-title>A systematic revision of the land snails of the Western Ghats of India.</article-title><source>Tropical Natural History, Supplement</source><volume>4</volume>: <fpage>1</fpage>–<lpage>294</lpage>.</mixed-citation></ref></ref-list></tp:taxon-treatment>
