# Supplementary material for: An annotated type catalogue of seven genera of operculate land snails (Caenogastropoda, Cyclophoridae) in the Natural History Museum, London
Source: Zookeys. 2019 May 7;842:1–65. doi: 10.3897/zookeys.842.29243 (PMC6517367; doi:10.3897/zookeys.842.29243)
Supplement: XML Treatment for fairbanki [file zookeys.842.29243-treatment39.xml]

<!DOCTYPE tp:taxon-treatment
  PUBLIC "-//TaxonX//DTD Taxonomic Treatment Publishing DTD v0 20100105//EN" "tax-treatment-NSO.dtd">
<tp:taxon-treatment xmlns:tp="http://www.plazi.org/taxpub"><tp:treatment-meta><kwd-group><label>Taxon classification</label><kwd><named-content xmlns:xlink="http://www.w3.org/1999/xlink" content-type="kingdom">Animalia</named-content></kwd><kwd><named-content xmlns:xlink="http://www.w3.org/1999/xlink" content-type="order">Architaenioglossa</named-content></kwd><kwd><named-content xmlns:xlink="http://www.w3.org/1999/xlink" content-type="family">Cyclophoridae</named-content></kwd></kwd-group><mixed-citation publication-type="journal"><person-group><name><surname>Sutcharit</surname><given-names>Chirasak</given-names></name><name><surname>Ablett</surname><given-names>Jonathan D.</given-names></name><name><surname>Panha</surname><given-names>Somsak</given-names></name></person-group><article-title>An annotated type catalogue of seven genera of operculate land snails (<tp:taxon-name><tp:taxon-name-part taxon-name-part-type="subclass">Caenogastropoda</tp:taxon-name-part></tp:taxon-name>, <tp:taxon-name><tp:taxon-name-part taxon-name-part-type="family">Cyclophoridae</tp:taxon-name-part></tp:taxon-name>) in the Natural History Museum, London</article-title><source>Zookeys</source><day>07</day><month>5</month><year>2019</year><volume>842</volume><fpage>1</fpage><lpage>65</lpage><pub-id pub-id-type="doi">10.3897/zookeys.842.29243</pub-id></mixed-citation></tp:treatment-meta><tp:nomenclature><label>39.</label><tp:taxon-name>
              <tp:taxon-name-part taxon-name-part-type="genus" reg="Pearsonia"/>
              <tp:taxon-name-part taxon-name-part-type="species" reg="fairbanki">fairbanki</tp:taxon-name-part>
            </tp:taxon-name><tp:taxon-authority>(Blanford, 1869)</tp:taxon-authority><xref ref-type="fig" rid="F5">Fig. 5J</xref><tp:nomenclature-citation-list><tp:nomenclature-citation><tp:taxon-name>
                  <tp:taxon-name-part taxon-name-part-type="genus" reg="Spiraculum">Spiraculum</tp:taxon-name-part>
                  <tp:taxon-name-part taxon-name-part-type="species" reg="fairbanki">fairbanki</tp:taxon-name-part>
                </tp:taxon-name><comment>Blanford, 1869a: 135–137.</comment></tp:nomenclature-citation><tp:nomenclature-citation><tp:taxon-name>
                  <tp:taxon-name-part taxon-name-part-type="genus" reg="Pterocyclos">Pterocyclos</tp:taxon-name-part>
                  <tp:taxon-name-part taxon-name-part-type="species" reg="fairbanki">fairbanki</tp:taxon-name-part>
                </tp:taxon-name><comment>— Hanley and Theobald 1872: 23, pl. 49, figs 1, 2.</comment></tp:nomenclature-citation><tp:nomenclature-citation><tp:taxon-name>
                  <tp:taxon-name-part taxon-name-part-type="genus" reg="Pearsonia">Pearsonia</tp:taxon-name-part>
                  <tp:taxon-name-part taxon-name-part-type="species" reg="fairbanki">fairbanki</tp:taxon-name-part>
                </tp:taxon-name><comment>— <xref ref-type="bibr" rid="B45">Kobelt 1902</xref>: 175, 176, fig. 37. <xref ref-type="bibr" rid="B46">Kobelt 1911</xref>: 770, 771, pl. 112, figs 12, 13. <xref ref-type="bibr" rid="B90">Raheem et al. 2014</xref>: 45, fig. 24f.</comment></tp:nomenclature-citation></tp:nomenclature-citation-list></tp:nomenclature><tp:treatment-sec sec-type="Current generic position" id="SECID0EPHCI"><title>Current generic position.</title><p><italic><tp:taxon-name><tp:taxon-name-part taxon-name-part-type="genus" reg="Pearsonia">Pearsonia</tp:taxon-name-part></tp:taxon-name></italic> Kobelt, 1902</p></tp:treatment-sec><tp:treatment-sec sec-type="type locality" id="SECID0E3HCI"><title>Type locality.</title><p>In montibus Pulney dictis, Indiae meridionalis [Pulney Mountains, south India].</p></tp:treatment-sec><tp:treatment-sec sec-type="type material" id="SECID0EBICI"><title>Type material.</title><p>Lectotype (designated by <xref ref-type="bibr" rid="B90">Raheem et al. 2014</xref>) <named-content xmlns:xlink="http://www.w3.org/1999/xlink" content-type="dwc:institutional_code" xlink:type="simple">NHMUK</named-content> 1906.05.05.79/1 (Fig. <xref ref-type="fig" rid="F5">5J</xref>).</p><fig id="F5" position="float" orientation="portrait"><label>Figure 5.</label><caption><p><bold>A, B</bold> Syntype of <italic><tp:taxon-name><tp:taxon-name-part taxon-name-part-type="genus" reg="Cyclotus">Cyclotus</tp:taxon-name-part><tp:taxon-name-part taxon-name-part-type="species" reg="dautzenbergi">dautzenbergi</tp:taxon-name-part></tp:taxon-name></italic><bold>C</bold> paratype of <italic><tp:taxon-name><tp:taxon-name-part taxon-name-part-type="genus" reg="Pterocyclos">Pterocyclos</tp:taxon-name-part><tp:taxon-name-part taxon-name-part-type="species" reg="diluvium">diluvium</tp:taxon-name-part></tp:taxon-name></italic><bold>D, E</bold> syntype of <italic><tp:taxon-name><tp:taxon-name-part taxon-name-part-type="genus" reg="Cyclotus">Cyclotus</tp:taxon-name-part><tp:taxon-name-part taxon-name-part-type="species" reg="discoideus">discoideus</tp:taxon-name-part></tp:taxon-name></italic><bold>F, G</bold> syntype of <italic><tp:taxon-name><tp:taxon-name-part taxon-name-part-type="genus" reg="Crossopoma">Crossopoma</tp:taxon-name-part><tp:taxon-name-part taxon-name-part-type="species" reg="enganoense">enganoense</tp:taxon-name-part></tp:taxon-name></italic><bold>H, I</bold> syntype of <italic><tp:taxon-name><tp:taxon-name-part taxon-name-part-type="genus" reg="Cyclotus">Cyclotus</tp:taxon-name-part><tp:taxon-name-part taxon-name-part-type="species" reg="euryomphalus">euryomphalus</tp:taxon-name-part></tp:taxon-name></italic><bold>J</bold> lectotype of <italic><tp:taxon-name><tp:taxon-name-part taxon-name-part-type="genus" reg="Pearsonia">Pearsonia</tp:taxon-name-part><tp:taxon-name-part taxon-name-part-type="species" reg="fairbanki">fairbanki</tp:taxon-name-part></tp:taxon-name></italic><bold>K, L</bold> syntype of <italic><tp:taxon-name><tp:taxon-name-part taxon-name-part-type="genus" reg="Cyclotus">Cyclotus</tp:taxon-name-part><tp:taxon-name-part taxon-name-part-type="species" reg="fortunei">fortunei</tp:taxon-name-part></tp:taxon-name></italic>.</p></caption><graphic xmlns:xlink="http://www.w3.org/1999/xlink" xlink:href="zookeys-842-001-g005.jpg" position="float" orientation="portrait" xlink:type="simple" id="oo_298921.jpg"/></fig></tp:treatment-sec><ref-list><ref id="B45"><mixed-citation xmlns:xlink="http://www.w3.org/1999/xlink" xlink:type="simple"><person-group><name name-style="western"><surname>Kobelt</surname><given-names>W</given-names></name></person-group> (<year>1902</year>) <article-title><tp:taxon-name><tp:taxon-name-part taxon-name-part-type="family">Cyclophoridae</tp:taxon-name-part></tp:taxon-name>.</article-title><source>Das Tierreich</source><volume>16</volume>: <fpage>1</fpage>–<lpage>663</lpage>.</mixed-citation></ref><ref id="B46"><mixed-citation xmlns:xlink="http://www.w3.org/1999/xlink" xlink:type="simple"><person-group><name name-style="western"><surname>Kobelt</surname><given-names>W</given-names></name></person-group> (<year>1911 [1911–1914]</year>) Die Gedeckekten Lungenschnecken (<tp:taxon-name><tp:taxon-name-part taxon-name-part-type="superfamily">Cyclostomacea</tp:taxon-name-part></tp:taxon-name>). In Abbildungen nach der Natur mit Beschreibungen. Dritte Abteilung. <tp:taxon-name><tp:taxon-name-part taxon-name-part-type="family">Cyclophoridae</tp:taxon-name-part></tp:taxon-name> II. Systematisches Conchylien-Cabinet von Martini und Chemnitz 1(19)[(3)]: 713–1048, pls 104–156. [pp 713–816, pls 104–121 (1911)].</mixed-citation></ref><ref id="B90"><mixed-citation xmlns:xlink="http://www.w3.org/1999/xlink" xlink:type="simple"><person-group><name name-style="western"><surname>Raheem</surname><given-names>DC</given-names></name><name name-style="western"><surname>Taylor</surname><given-names>H</given-names></name><name name-style="western"><surname>Ablett</surname><given-names>J</given-names></name><name name-style="western"><surname>Preece</surname><given-names>RC</given-names></name><name name-style="western"><surname>Aravind</surname><given-names>NA</given-names></name><name name-style="western"><surname>Naggs</surname><given-names>F</given-names></name></person-group> (<year>2014</year>) <article-title>A systematic revision of the land snails of the Western Ghats of India.</article-title><source>Tropical Natural History, Supplement</source><volume>4</volume>: <fpage>1</fpage>–<lpage>294</lpage>.</mixed-citation></ref></ref-list></tp:taxon-treatment>
