# Supplementary material for: An annotated type catalogue of seven genera of operculate land snails (Caenogastropoda, Cyclophoridae) in the Natural History Museum, London
Source: Zookeys. 2019 May 7;842:1–65. doi: 10.3897/zookeys.842.29243 (PMC6517367; doi:10.3897/zookeys.842.29243)
Supplement: XML Treatment for hainanensis [file zookeys.842.29243-treatment44.xml]

<!DOCTYPE tp:taxon-treatment
  PUBLIC "-//TaxonX//DTD Taxonomic Treatment Publishing DTD v0 20100105//EN" "tax-treatment-NSO.dtd">
<tp:taxon-treatment xmlns:tp="http://www.plazi.org/taxpub"><tp:treatment-meta><kwd-group><label>Taxon classification</label><kwd><named-content xmlns:xlink="http://www.w3.org/1999/xlink" content-type="kingdom">Animalia</named-content></kwd><kwd><named-content xmlns:xlink="http://www.w3.org/1999/xlink" content-type="order">Architaenioglossa</named-content></kwd><kwd><named-content xmlns:xlink="http://www.w3.org/1999/xlink" content-type="family">Cyclophoridae</named-content></kwd></kwd-group><mixed-citation publication-type="journal"><person-group><name><surname>Sutcharit</surname><given-names>Chirasak</given-names></name><name><surname>Ablett</surname><given-names>Jonathan D.</given-names></name><name><surname>Panha</surname><given-names>Somsak</given-names></name></person-group><article-title>An annotated type catalogue of seven genera of operculate land snails (<tp:taxon-name><tp:taxon-name-part taxon-name-part-type="subclass">Caenogastropoda</tp:taxon-name-part></tp:taxon-name>, <tp:taxon-name><tp:taxon-name-part taxon-name-part-type="family">Cyclophoridae</tp:taxon-name-part></tp:taxon-name>) in the Natural History Museum, London</article-title><source>Zookeys</source><day>07</day><month>5</month><year>2019</year><volume>842</volume><fpage>1</fpage><lpage>65</lpage><pub-id pub-id-type="doi">10.3897/zookeys.842.29243</pub-id></mixed-citation></tp:treatment-meta><tp:nomenclature><label>44.</label><tp:taxon-name>
              <tp:taxon-name-part taxon-name-part-type="genus" reg="Cyclotus"/>
              <tp:taxon-name-part taxon-name-part-type="species" reg="hainanensis">hainanensis</tp:taxon-name-part>
            </tp:taxon-name><tp:taxon-authority>(Adams, 1870)</tp:taxon-authority><xref ref-type="fig" rid="F6">Fig. 6D, E</xref><tp:nomenclature-citation-list><tp:nomenclature-citation><tp:taxon-name>
                  <tp:taxon-name-part taxon-name-part-type="genus" reg="Pterocyclos">Pterocyclos</tp:taxon-name-part>
                  <tp:taxon-name-part taxon-name-part-type="species" reg="hainanensis">hainanensis</tp:taxon-name-part>
                </tp:taxon-name><comment>Adams, 1870a: 8, pl. 1, fig. 16.</comment></tp:nomenclature-citation><tp:nomenclature-citation><tp:taxon-name>
                  <tp:taxon-name-part taxon-name-part-type="genus" reg="Cyclotus">Cyclotus</tp:taxon-name-part>
                  <tp:taxon-name-part taxon-name-part-type="species" reg="hainanensis">hainanensis</tp:taxon-name-part>
                </tp:taxon-name><comment>— <xref ref-type="bibr" rid="B45">Kobelt 1902</xref>: 209, 210.</comment></tp:nomenclature-citation></tp:nomenclature-citation-list></tp:nomenclature><tp:treatment-sec sec-type="Current generic position" id="SECID0EP3CI"><title>Current generic position.</title><p><italic><tp:taxon-name><tp:taxon-name-part taxon-name-part-type="genus" reg="Cyclotus">Cyclotus</tp:taxon-name-part></tp:taxon-name></italic> Swainson, 1840</p></tp:treatment-sec><tp:treatment-sec sec-type="type locality" id="SECID0E33CI"><title>Type locality.</title><p>Hainan [Hainan Province, China].</p></tp:treatment-sec><tp:treatment-sec sec-type="type material" id="SECID0EB4CI"><title>Type material.</title><p>Syntype <named-content xmlns:xlink="http://www.w3.org/1999/xlink" content-type="dwc:institutional_code" xlink:type="simple">NHMUK</named-content> 1878.1.28.19 (3 shells; Fig. <xref ref-type="fig" rid="F6">6D, E</xref>).</p></tp:treatment-sec><tp:treatment-sec sec-type="remarks" id="SECID0EQ4CI"><title>Remarks.</title><p>Adams’s description was based on specimens collected by Mr. Swinhoe from Hainan. The original description gives both a set of shell measurements and an illustration of a specimen. The <abbrev xmlns:xlink="http://www.w3.org/1999/xlink" xlink:title="Natural History Museum" xlink:type="simple">NHM</abbrev> collections contain a lot of three specimens from the H Adams collection with an original label stating the taxon name and collection locality. The specimen marked with an “x” on the shell matches well with the shell dimensions and illustration given in the original description and it is figured herein (Fig. <xref ref-type="fig" rid="F6">6D</xref>).</p></tp:treatment-sec><tp:treatment-sec><!--Section generated to contain objects referenced in tp:taxon-treatment.--><fig id="F6" position="float" orientation="portrait"><label>Figure 6.</label><caption><p><bold>A</bold> Syntype of <italic><tp:taxon-name><tp:taxon-name-part taxon-name-part-type="genus" reg="Pterocyclos">Pterocyclos</tp:taxon-name-part><tp:taxon-name-part taxon-name-part-type="species" reg="feddeni">feddeni</tp:taxon-name-part></tp:taxon-name></italic><bold>B</bold> paratype of <italic><tp:taxon-name><tp:taxon-name-part taxon-name-part-type="genus" reg="Pterocyclos">Pterocyclos</tp:taxon-name-part><tp:taxon-name-part taxon-name-part-type="species" reg="frednaggsi">frednaggsi</tp:taxon-name-part></tp:taxon-name></italic><bold>C</bold> holotype of <italic><tp:taxon-name><tp:taxon-name-part taxon-name-part-type="genus" reg="Cyclotus">Cyclotus</tp:taxon-name-part><tp:taxon-name-part taxon-name-part-type="species" reg="gwendolenae">gwendolenae</tp:taxon-name-part></tp:taxon-name></italic><bold>D, E</bold> syntype of <italic><tp:taxon-name><tp:taxon-name-part taxon-name-part-type="genus" reg="Cyclotus">Cyclotus</tp:taxon-name-part><tp:taxon-name-part taxon-name-part-type="species" reg="hainanensis">hainanensis</tp:taxon-name-part></tp:taxon-name></italic><bold>F, G</bold> syntype of <italic><tp:taxon-name><tp:taxon-name-part taxon-name-part-type="genus" reg="Rhiostoma">Rhiostoma</tp:taxon-name-part><tp:taxon-name-part taxon-name-part-type="species" reg="hainesi">hainesi</tp:taxon-name-part></tp:taxon-name></italic><bold>H</bold> holotype of <italic><tp:taxon-name><tp:taxon-name-part taxon-name-part-type="genus" reg="Cyclotus">Cyclotus</tp:taxon-name-part><tp:taxon-name-part taxon-name-part-type="species" reg="harryleei">harryleei</tp:taxon-name-part></tp:taxon-name></italic><bold>I, J</bold> syntype of <italic><tp:taxon-name><tp:taxon-name-part taxon-name-part-type="genus" reg="Scabrina">Scabrina</tp:taxon-name-part><tp:taxon-name-part taxon-name-part-type="species" reg="hispidula">hispidula</tp:taxon-name-part></tp:taxon-name></italic><bold>K</bold> holotype of <italic><tp:taxon-name><tp:taxon-name-part taxon-name-part-type="genus" reg="Pearsonia">Pearsonia</tp:taxon-name-part><tp:taxon-name-part taxon-name-part-type="species" reg="huberi">huberi</tp:taxon-name-part></tp:taxon-name></italic><bold>L</bold> holotype of <italic><tp:taxon-name><tp:taxon-name-part taxon-name-part-type="genus" reg="Cyclotus">Cyclotus</tp:taxon-name-part><tp:taxon-name-part taxon-name-part-type="species" reg="hungerfordi">hungerfordi</tp:taxon-name-part></tp:taxon-name></italic>.</p></caption><graphic xmlns:xlink="http://www.w3.org/1999/xlink" xlink:href="zookeys-842-001-g006.jpg" position="float" orientation="portrait" xlink:type="simple" id="oo_298922.jpg"/></fig></tp:treatment-sec><ref-list><ref id="B45"><mixed-citation xmlns:xlink="http://www.w3.org/1999/xlink" xlink:type="simple"><person-group><name name-style="western"><surname>Kobelt</surname><given-names>W</given-names></name></person-group> (<year>1902</year>) <article-title><tp:taxon-name><tp:taxon-name-part taxon-name-part-type="family">Cyclophoridae</tp:taxon-name-part></tp:taxon-name>.</article-title><source>Das Tierreich</source><volume>16</volume>: <fpage>1</fpage>–<lpage>663</lpage>.</mixed-citation></ref></ref-list></tp:taxon-treatment>
