# Supplementary material for: An annotated type catalogue of seven genera of operculate land snails (Caenogastropoda, Cyclophoridae) in the Natural History Museum, London
Source: Zookeys. 2019 May 7;842:1–65. doi: 10.3897/zookeys.842.29243 (PMC6517367; doi:10.3897/zookeys.842.29243)
Supplement: XML Treatment for hungerfordi [file zookeys.842.29243-treatment49.xml]

<!DOCTYPE tp:taxon-treatment
  PUBLIC "-//TaxonX//DTD Taxonomic Treatment Publishing DTD v0 20100105//EN" "tax-treatment-NSO.dtd">
<tp:taxon-treatment xmlns:tp="http://www.plazi.org/taxpub"><tp:treatment-meta><kwd-group><label>Taxon classification</label><kwd><named-content xmlns:xlink="http://www.w3.org/1999/xlink" content-type="kingdom">Animalia</named-content></kwd><kwd><named-content xmlns:xlink="http://www.w3.org/1999/xlink" content-type="order">Architaenioglossa</named-content></kwd><kwd><named-content xmlns:xlink="http://www.w3.org/1999/xlink" content-type="family">Cyclophoridae</named-content></kwd></kwd-group><mixed-citation publication-type="journal"><person-group><name><surname>Sutcharit</surname><given-names>Chirasak</given-names></name><name><surname>Ablett</surname><given-names>Jonathan D.</given-names></name><name><surname>Panha</surname><given-names>Somsak</given-names></name></person-group><article-title>An annotated type catalogue of seven genera of operculate land snails (<tp:taxon-name><tp:taxon-name-part taxon-name-part-type="subclass">Caenogastropoda</tp:taxon-name-part></tp:taxon-name>, <tp:taxon-name><tp:taxon-name-part taxon-name-part-type="family">Cyclophoridae</tp:taxon-name-part></tp:taxon-name>) in the Natural History Museum, London</article-title><source>Zookeys</source><day>07</day><month>5</month><year>2019</year><volume>842</volume><fpage>1</fpage><lpage>65</lpage><pub-id pub-id-type="doi">10.3897/zookeys.842.29243</pub-id></mixed-citation></tp:treatment-meta><tp:nomenclature><label>49.</label><tp:taxon-name>
              <tp:taxon-name-part taxon-name-part-type="genus" reg="Cyclotus"/>
              <tp:taxon-name-part taxon-name-part-type="species" reg="hungerfordi">hungerfordi</tp:taxon-name-part>
            </tp:taxon-name><tp:taxon-authority>(Godwin-Austen, 1889)</tp:taxon-authority><xref ref-type="fig" rid="F6">Fig. 6L</xref><tp:nomenclature-citation-list><tp:nomenclature-citation><tp:taxon-name>
                  <tp:taxon-name-part taxon-name-part-type="genus" reg="Rhiostoma">Rhiostoma</tp:taxon-name-part>
                  <tp:taxon-name-part taxon-name-part-type="species" reg="hungerfordi">hungerfordi</tp:taxon-name-part>
                </tp:taxon-name><comment>Godwin-Austen, 1889: 342, 343.</comment></tp:nomenclature-citation><tp:nomenclature-citation><tp:taxon-name>
                  <tp:taxon-name-part taxon-name-part-type="genus" reg="Pearsonia">Pearsonia</tp:taxon-name-part>
                  <tp:taxon-name-part taxon-name-part-type="species" reg="hungerfordi">hungerfordi</tp:taxon-name-part>
                </tp:taxon-name><comment>— <xref ref-type="bibr" rid="B45">Kobelt 1902</xref>: 215.</comment></tp:nomenclature-citation></tp:nomenclature-citation-list></tp:nomenclature><tp:treatment-sec sec-type="Current generic position" id="SECID0E5NDI"><title>Current generic position.</title><p><italic><tp:taxon-name><tp:taxon-name-part taxon-name-part-type="genus" reg="Cyclotus">Cyclotus</tp:taxon-name-part></tp:taxon-name></italic> Swainson, 1840</p></tp:treatment-sec><tp:treatment-sec sec-type="type locality" id="SECID0ELODI"><title>Type locality.</title><p>Molu Hills, Borneo [Gunung Mulu, Sarawak, Malaysia].</p></tp:treatment-sec><tp:treatment-sec sec-type="type material" id="SECID0EQODI"><title>Type material.</title><p>Holotype <named-content xmlns:xlink="http://www.w3.org/1999/xlink" content-type="dwc:institutional_code" xlink:type="simple">NHMUK</named-content> 1891.3.17.33 (Fig. <xref ref-type="fig" rid="F6">6L</xref>).</p></tp:treatment-sec><tp:treatment-sec sec-type="remarks" id="SECID0E6ODI"><title>Remarks.</title><p>Godwin-Austen clearly stated that this taxon was described based on only one specimen from the R Hungerford collection. There is one specimen in the <abbrev xmlns:xlink="http://www.w3.org/1999/xlink" xlink:title="Natural History Museum" xlink:type="simple">NHM</abbrev> collections that has an original label stating “Type”. We recognise this specimen as the holotype fixed by monotypy.</p><fig id="F6" position="float" orientation="portrait"><label>Figure 6.</label><caption><p><bold>A</bold> Syntype of <italic><tp:taxon-name><tp:taxon-name-part taxon-name-part-type="genus" reg="Pterocyclos">Pterocyclos</tp:taxon-name-part><tp:taxon-name-part taxon-name-part-type="species" reg="feddeni">feddeni</tp:taxon-name-part></tp:taxon-name></italic><bold>B</bold> paratype of <italic><tp:taxon-name><tp:taxon-name-part taxon-name-part-type="genus" reg="Pterocyclos">Pterocyclos</tp:taxon-name-part><tp:taxon-name-part taxon-name-part-type="species" reg="frednaggsi">frednaggsi</tp:taxon-name-part></tp:taxon-name></italic><bold>C</bold> holotype of <italic><tp:taxon-name><tp:taxon-name-part taxon-name-part-type="genus" reg="Cyclotus">Cyclotus</tp:taxon-name-part><tp:taxon-name-part taxon-name-part-type="species" reg="gwendolenae">gwendolenae</tp:taxon-name-part></tp:taxon-name></italic><bold>D, E</bold> syntype of <italic><tp:taxon-name><tp:taxon-name-part taxon-name-part-type="genus" reg="Cyclotus">Cyclotus</tp:taxon-name-part><tp:taxon-name-part taxon-name-part-type="species" reg="hainanensis">hainanensis</tp:taxon-name-part></tp:taxon-name></italic><bold>F, G</bold> syntype of <italic><tp:taxon-name><tp:taxon-name-part taxon-name-part-type="genus" reg="Rhiostoma">Rhiostoma</tp:taxon-name-part><tp:taxon-name-part taxon-name-part-type="species" reg="hainesi">hainesi</tp:taxon-name-part></tp:taxon-name></italic><bold>H</bold> holotype of <italic><tp:taxon-name><tp:taxon-name-part taxon-name-part-type="genus" reg="Cyclotus">Cyclotus</tp:taxon-name-part><tp:taxon-name-part taxon-name-part-type="species" reg="harryleei">harryleei</tp:taxon-name-part></tp:taxon-name></italic><bold>I, J</bold> syntype of <italic><tp:taxon-name><tp:taxon-name-part taxon-name-part-type="genus" reg="Scabrina">Scabrina</tp:taxon-name-part><tp:taxon-name-part taxon-name-part-type="species" reg="hispidula">hispidula</tp:taxon-name-part></tp:taxon-name></italic><bold>K</bold> holotype of <italic><tp:taxon-name><tp:taxon-name-part taxon-name-part-type="genus" reg="Pearsonia">Pearsonia</tp:taxon-name-part><tp:taxon-name-part taxon-name-part-type="species" reg="huberi">huberi</tp:taxon-name-part></tp:taxon-name></italic><bold>L</bold> holotype of <italic><tp:taxon-name><tp:taxon-name-part taxon-name-part-type="genus" reg="Cyclotus">Cyclotus</tp:taxon-name-part><tp:taxon-name-part taxon-name-part-type="species" reg="hungerfordi">hungerfordi</tp:taxon-name-part></tp:taxon-name></italic>.</p></caption><graphic xmlns:xlink="http://www.w3.org/1999/xlink" xlink:href="zookeys-842-001-g006.jpg" position="float" orientation="portrait" xlink:type="simple" id="oo_298922.jpg"/></fig></tp:treatment-sec><ref-list><ref id="B45"><mixed-citation xmlns:xlink="http://www.w3.org/1999/xlink" xlink:type="simple"><person-group><name name-style="western"><surname>Kobelt</surname><given-names>W</given-names></name></person-group> (<year>1902</year>) <article-title><tp:taxon-name><tp:taxon-name-part taxon-name-part-type="family">Cyclophoridae</tp:taxon-name-part></tp:taxon-name>.</article-title><source>Das Tierreich</source><volume>16</volume>: <fpage>1</fpage>–<lpage>663</lpage>.</mixed-citation></ref></ref-list></tp:taxon-treatment>
