# Supplementary material for: An annotated type catalogue of seven genera of operculate land snails (Caenogastropoda, Cyclophoridae) in the Natural History Museum, London
Source: Zookeys. 2019 May 7;842:1–65. doi: 10.3897/zookeys.842.29243 (PMC6517367; doi:10.3897/zookeys.842.29243)
Supplement: XML Treatment for pterocycloides [file zookeys.842.29243-treatment76.xml]

<!DOCTYPE tp:taxon-treatment
  PUBLIC "-//TaxonX//DTD Taxonomic Treatment Publishing DTD v0 20100105//EN" "tax-treatment-NSO.dtd">
<tp:taxon-treatment xmlns:tp="http://www.plazi.org/taxpub"><tp:treatment-meta><kwd-group><label>Taxon classification</label><kwd><named-content xmlns:xlink="http://www.w3.org/1999/xlink" content-type="kingdom">Animalia</named-content></kwd><kwd><named-content xmlns:xlink="http://www.w3.org/1999/xlink" content-type="order">Architaenioglossa</named-content></kwd><kwd><named-content xmlns:xlink="http://www.w3.org/1999/xlink" content-type="family">Cyclophoridae</named-content></kwd></kwd-group><mixed-citation publication-type="journal"><person-group><name><surname>Sutcharit</surname><given-names>Chirasak</given-names></name><name><surname>Ablett</surname><given-names>Jonathan D.</given-names></name><name><surname>Panha</surname><given-names>Somsak</given-names></name></person-group><article-title>An annotated type catalogue of seven genera of operculate land snails (<tp:taxon-name><tp:taxon-name-part taxon-name-part-type="subclass">Caenogastropoda</tp:taxon-name-part></tp:taxon-name>, <tp:taxon-name><tp:taxon-name-part taxon-name-part-type="family">Cyclophoridae</tp:taxon-name-part></tp:taxon-name>) in the Natural History Museum, London</article-title><source>Zookeys</source><day>07</day><month>5</month><year>2019</year><volume>842</volume><fpage>1</fpage><lpage>65</lpage><pub-id pub-id-type="doi">10.3897/zookeys.842.29243</pub-id></mixed-citation></tp:treatment-meta><tp:nomenclature><label>76.</label><tp:taxon-name>
              <tp:taxon-name-part taxon-name-part-type="genus" reg="Cyclotus"/>
              <tp:taxon-name-part taxon-name-part-type="species" reg="pterocycloides">pterocycloides</tp:taxon-name-part>
            </tp:taxon-name><tp:taxon-authority>(Pfeiffer, 1855)</tp:taxon-authority><xref ref-type="fig" rid="F10">Fig. 10H, I</xref><tp:nomenclature-citation-list><tp:nomenclature-citation><tp:taxon-name><tp:taxon-name-part taxon-name-part-type="genus" reg="Cyclostoma">Cyclostoma</tp:taxon-name-part> (<tp:taxon-name-part taxon-name-part-type="subgenus" reg="Cyclotus">Cyclotus</tp:taxon-name-part>) <tp:taxon-name-part taxon-name-part-type="species" reg="pterocycloides">pterocycloides</tp:taxon-name-part></tp:taxon-name><comment>Pfeiffer, 1855a [1854]: 300.</comment></tp:nomenclature-citation><tp:nomenclature-citation><tp:taxon-name>
                  <tp:taxon-name-part taxon-name-part-type="genus" reg="Pterocyclos">Pterocyclos</tp:taxon-name-part>
                  <tp:taxon-name-part taxon-name-part-type="species" reg="anomalus">anomalus</tp:taxon-name-part>
                </tp:taxon-name><comment>Reeve, 1863: volume 14, <tp:taxon-name><tp:taxon-name-part taxon-name-part-type="genus" reg="Pterocyclos">Pterocyclos</tp:taxon-name-part></tp:taxon-name>, pl. 5, species 27. Type locality: Borneo.</comment></tp:nomenclature-citation><tp:nomenclature-citation><tp:taxon-name>
                  <tp:taxon-name-part taxon-name-part-type="genus" reg="Cyclotus">Cyclotus</tp:taxon-name-part>
                  <tp:taxon-name-part taxon-name-part-type="species" reg="pterocycloides">pterocycloides</tp:taxon-name-part>
                </tp:taxon-name><comment>— <xref ref-type="bibr" rid="B45">Kobelt 1902</xref>: 216.</comment></tp:nomenclature-citation></tp:nomenclature-citation-list></tp:nomenclature><tp:treatment-sec sec-type="Current generic position" id="SECID0EEEDK"><title>Current generic position.</title><p><italic><tp:taxon-name><tp:taxon-name-part taxon-name-part-type="genus" reg="Cyclotus">Cyclotus</tp:taxon-name-part></tp:taxon-name></italic> Swainson, 1840</p></tp:treatment-sec><tp:treatment-sec sec-type="type locality" id="SECID0EREDK"><title>Type locality.</title><p>Unknown.</p></tp:treatment-sec><tp:treatment-sec sec-type="type material" id="SECID0EWEDK"><title>Type material.</title><p>Lectotype (design. n.) <named-content xmlns:xlink="http://www.w3.org/1999/xlink" content-type="dwc:institutional_code" xlink:type="simple">NHMUK</named-content> 20170361/1 (Fig. <xref ref-type="fig" rid="F10">10H</xref>), paralectotypes <named-content xmlns:xlink="http://www.w3.org/1999/xlink" content-type="dwc:institutional_code" xlink:type="simple">NHMUK</named-content> 20170361/2–3 (2 shells; Fig. <xref ref-type="fig" rid="F10">10I</xref>).</p></tp:treatment-sec><tp:treatment-sec sec-type="remarks" id="SECID0EOFDK"><title>Remarks.</title><p><xref ref-type="bibr" rid="B94">Reeve (1863)</xref> erroneously replaced the previously available name “<italic>pterocycloides</italic> Pfeiffer, 1855” with “<italic>anomalus</italic> Reeve, 1863”. This unnecessary substitution is therefore made available with it own authorship and date and is considered to be a junior objective synonym (<xref ref-type="bibr" rid="B44">ICZN 1999</xref>: Arts. 19.1, 33.2, 50.5 and 60.1).</p><p><xref ref-type="bibr" rid="B73">Pfeiffer (1855a)</xref> stated that this species was described based on specimens from the Cuming collection. The original description did not include an illustration or collection locality, and only one set of shell measurements were given. The type lotcontains four specimens of the same species, however an original label records that this is a mixed lot containing three specimens from the Cuming collection and 1 specimen with an operculum presented by GB Sowerby I. Specimen <named-content xmlns:xlink="http://www.w3.org/1999/xlink" content-type="dwc:institutional_code" xlink:type="simple">NHMUK</named-content> 20170361/1 has no operculum, is without collection locality but has an original label in Pfeiffer’s handwriting stating “<italic>Cyclost. pterocycloides</italic> Pfr.”. This specimen, that matches with the description and shell measurements given in the original description, and the illustration in <xref ref-type="bibr" rid="B94">Reeve (1863)</xref>, is here designated as the lectotype to stabilise the name. The other two shells, <named-content xmlns:xlink="http://www.w3.org/1999/xlink" content-type="dwc:institutional_code" xlink:type="simple">NHMUK</named-content> 20170361/2–3, from the Cuming collection lot therefore become the paralectotypes.</p><p>The remaining a single shell with an operculum, <named-content xmlns:xlink="http://www.w3.org/1999/xlink" content-type="dwc:institutional_code" xlink:type="simple">NHMUK</named-content> 1886.9.10.1, which was presented by GB Sowerby I and has the collection locality “Borneo”is excluded from the type series.</p><fig id="F10" position="float" orientation="portrait"><label>Figure 10.</label><caption><p><bold>A</bold> Syntype of <italic><tp:taxon-name><tp:taxon-name-part taxon-name-part-type="genus" reg="Cyclotus">Cyclotus</tp:taxon-name-part><tp:taxon-name-part taxon-name-part-type="species" reg="niasensis">niasensis</tp:taxon-name-part></tp:taxon-name></italic><bold>B, C</bold> syntype of <italic><tp:taxon-name><tp:taxon-name-part taxon-name-part-type="genus" reg="Pterocyclos">Pterocyclos</tp:taxon-name-part><tp:taxon-name-part taxon-name-part-type="species" reg="niahensis">niahensis</tp:taxon-name-part></tp:taxon-name></italic><bold>D, E</bold> syntype of <italic><tp:taxon-name><tp:taxon-name-part taxon-name-part-type="genus" reg="Pearsonia">Pearsonia</tp:taxon-name-part><tp:taxon-name-part taxon-name-part-type="species" reg="oakesi">oakesi</tp:taxon-name-part></tp:taxon-name></italic><bold>F, G</bold> possible syntypes of <italic><tp:taxon-name><tp:taxon-name-part taxon-name-part-type="genus" reg="Cyclotus">Cyclotus</tp:taxon-name-part><tp:taxon-name-part taxon-name-part-type="species" reg="politus">politus</tp:taxon-name-part></tp:taxon-name></italic><bold>H, I</bold><italic><tp:taxon-name><tp:taxon-name-part taxon-name-part-type="genus" reg="Cyclotus">Cyclotus</tp:taxon-name-part><tp:taxon-name-part taxon-name-part-type="species" reg="pterocycloides">pterocycloides</tp:taxon-name-part></tp:taxon-name></italic><bold>H</bold> lectotype and <bold>I</bold> paralectotype <bold>J, K</bold> syntype of <italic><tp:taxon-name><tp:taxon-name-part taxon-name-part-type="genus" reg="Pearsonia">Pearsonia</tp:taxon-name-part><tp:taxon-name-part taxon-name-part-type="species" reg="putaoensis">putaoensis</tp:taxon-name-part></tp:taxon-name></italic>.</p></caption><graphic xmlns:xlink="http://www.w3.org/1999/xlink" xlink:href="zookeys-842-001-g010.jpg" position="float" orientation="portrait" xlink:type="simple" id="oo_298926.jpg"/></fig></tp:treatment-sec><ref-list><ref id="B45"><mixed-citation xmlns:xlink="http://www.w3.org/1999/xlink" xlink:type="simple"><person-group><name name-style="western"><surname>Kobelt</surname><given-names>W</given-names></name></person-group> (<year>1902</year>) <article-title><tp:taxon-name><tp:taxon-name-part taxon-name-part-type="family">Cyclophoridae</tp:taxon-name-part></tp:taxon-name>.</article-title><source>Das Tierreich</source><volume>16</volume>: <fpage>1</fpage>–<lpage>663</lpage>.</mixed-citation></ref><ref id="B94"><mixed-citation xmlns:xlink="http://www.w3.org/1999/xlink" xlink:type="simple"><person-group><name name-style="western"><surname>Reeve</surname><given-names>LA</given-names></name></person-group> (<year>1863</year>) Conchologia Iconica: Illustrations of the shells of molluscous animals. Volume 14, Monograph of the genus <italic><tp:taxon-name><tp:taxon-name-part taxon-name-part-type="genus">Cyclotus</tp:taxon-name-part></tp:taxon-name></italic>, pls 1–9 and <italic><tp:taxon-name><tp:taxon-name-part taxon-name-part-type="genus">Pterocyclos</tp:taxon-name-part></tp:taxon-name></italic>, pls 1–5. Lovell Reeve &amp; Co., Henrietta Street, Covent Garden, London. [Published in parts, dates follow Petit (2007)]</mixed-citation></ref><ref id="B44"><mixed-citation xmlns:xlink="http://www.w3.org/1999/xlink" xlink:type="simple"><institution xlink:type="simple">ICZN</institution> (International Commission on Zoological Nomenclature) (<year>1999</year>) International Code of Zoological Nomenclature, 4<sup>th</sup> [May 2013] International Trust for Zoological Nomenclature, London, 306 pp.</mixed-citation></ref><ref id="B73"><mixed-citation xmlns:xlink="http://www.w3.org/1999/xlink" xlink:type="simple"><person-group><name name-style="western"><surname>Pfeiffer</surname><given-names>L</given-names></name></person-group> (<year>1855a</year>) <article-title>Descriptions of eighteen new species of <tp:taxon-name><tp:taxon-name-part taxon-name-part-type="superfamily">Cyclostomacea</tp:taxon-name-part></tp:taxon-name>, from Mr. Cuming’s collection.</article-title><source>Proceedings of the Zoological Society of London</source><volume>22</volume> [<issue>1854</issue>]: <fpage>299</fpage>–<lpage>303</lpage>. [Published in parts, dates follow Duncan (1937)]</mixed-citation></ref></ref-list></tp:taxon-treatment>
