# Supplementary material for: An annotated type catalogue of seven genera of operculate land snails (Caenogastropoda, Cyclophoridae) in the Natural History Museum, London
Source: Zookeys. 2019 May 7;842:1–65. doi: 10.3897/zookeys.842.29243 (PMC6517367; doi:10.3897/zookeys.842.29243)
Supplement: XML Treatment for puriensis [file zookeys.842.29243-treatment77.xml]

<!DOCTYPE tp:taxon-treatment
  PUBLIC "-//TaxonX//DTD Taxonomic Treatment Publishing DTD v0 20100105//EN" "tax-treatment-NSO.dtd">
<tp:taxon-treatment xmlns:tp="http://www.plazi.org/taxpub"><tp:treatment-meta><kwd-group><label>Taxon classification</label><kwd><named-content xmlns:xlink="http://www.w3.org/1999/xlink" content-type="kingdom">Animalia</named-content></kwd><kwd><named-content xmlns:xlink="http://www.w3.org/1999/xlink" content-type="order">Architaenioglossa</named-content></kwd><kwd><named-content xmlns:xlink="http://www.w3.org/1999/xlink" content-type="family">Cyclophoridae</named-content></kwd></kwd-group><mixed-citation publication-type="journal"><person-group><name><surname>Sutcharit</surname><given-names>Chirasak</given-names></name><name><surname>Ablett</surname><given-names>Jonathan D.</given-names></name><name><surname>Panha</surname><given-names>Somsak</given-names></name></person-group><article-title>An annotated type catalogue of seven genera of operculate land snails (<tp:taxon-name><tp:taxon-name-part taxon-name-part-type="subclass">Caenogastropoda</tp:taxon-name-part></tp:taxon-name>, <tp:taxon-name><tp:taxon-name-part taxon-name-part-type="family">Cyclophoridae</tp:taxon-name-part></tp:taxon-name>) in the Natural History Museum, London</article-title><source>Zookeys</source><day>07</day><month>5</month><year>2019</year><volume>842</volume><fpage>1</fpage><lpage>65</lpage><pub-id pub-id-type="doi">10.3897/zookeys.842.29243</pub-id></mixed-citation></tp:treatment-meta><tp:nomenclature><label>77.</label><tp:taxon-name>
              <tp:taxon-name-part taxon-name-part-type="genus" reg="Pterocyclos"/>
              <tp:taxon-name-part taxon-name-part-type="species" reg="puriensis">puriensis</tp:taxon-name-part>
            </tp:taxon-name><tp:taxon-authority>Nevill, 1878</tp:taxon-authority><xref ref-type="fig" rid="F11">Fig. 11A</xref><tp:nomenclature-citation-list><tp:nomenclature-citation><tp:taxon-name>
                  <tp:taxon-name-part taxon-name-part-type="genus" reg="Pterocyclos">Pterocyclos</tp:taxon-name-part>
                  <tp:taxon-name-part taxon-name-part-type="species" reg="rupestris">rupestris</tp:taxon-name-part>
                  <tp:taxon-name-part taxon-name-part-type="infraspecific-rank">var.</tp:taxon-name-part>
                  <tp:taxon-name-part taxon-name-part-type="variety" reg="puriensis">puriensis</tp:taxon-name-part>
                </tp:taxon-name><comment>Nevill, 1878: 260. <xref ref-type="bibr" rid="B45">Kobelt 1902</xref>: 169.</comment></tp:nomenclature-citation></tp:nomenclature-citation-list></tp:nomenclature><tp:treatment-sec sec-type="Current generic position" id="SECID0EXMDK"><title>Current generic position.</title><p><italic><tp:taxon-name><tp:taxon-name-part taxon-name-part-type="genus" reg="Pterocyclos">Pterocyclos</tp:taxon-name-part></tp:taxon-name></italic> Benson, 1832</p></tp:treatment-sec><tp:treatment-sec sec-type="type locality" id="SECID0EENDK"><title>Type locality.</title><p>Pooree (=Puri) [Puri District, Odisha State, India] and Chandbally [region in Odisha State, India].</p></tp:treatment-sec><tp:treatment-sec sec-type="type material" id="SECID0EJNDK"><title>Type material.</title><p>Possible syntype <named-content xmlns:xlink="http://www.w3.org/1999/xlink" content-type="dwc:institutional_code" xlink:type="simple">NHMUK</named-content> 1912.4.16.658 (1 shell; Fig. <xref ref-type="fig" rid="F11">11A</xref>) from Puri, Orissa.</p></tp:treatment-sec><tp:treatment-sec sec-type="remarks" id="SECID0EYNDK"><title>Remarks.</title><p>The author clearly indicated that this taxon was described based on material from Pooree (=Puri) and Chandbally. The original description does not include any illustrations or shell measurements, and the species description is very brief, simply indicating that this taxon is a “dwarf form with raised spire…”. The <abbrev xmlns:xlink="http://www.w3.org/1999/xlink" xlink:title="Natural History Museum" xlink:type="simple">NHM</abbrev> collections contain a lot containing one shell from the Beddome collection with an original label stating collection locality as “Puri, Orissa”. Since this lot was registered as “Nev. Hnd. List. p. 260”, we consider this shell to be a possible syntype.</p></tp:treatment-sec><tp:treatment-sec><!--Section generated to contain objects referenced in tp:taxon-treatment.--><fig id="F11" position="float" orientation="portrait"><label>Figure 11.</label><caption><p><bold>A</bold> Possible syntype <italic><tp:taxon-name><tp:taxon-name-part taxon-name-part-type="genus" reg="Pterocyclos">Pterocyclos</tp:taxon-name-part><tp:taxon-name-part taxon-name-part-type="species" reg="rupestris">rupestris</tp:taxon-name-part><tp:taxon-name-part taxon-name-part-type="subspecies" reg="puriensis">puriensis</tp:taxon-name-part></tp:taxon-name></italic><bold>B, C</bold> syntype of <italic><tp:taxon-name><tp:taxon-name-part taxon-name-part-type="genus" reg="Cyclotus">Cyclotus</tp:taxon-name-part><tp:taxon-name-part taxon-name-part-type="species" reg="pyrostoma">pyrostoma</tp:taxon-name-part></tp:taxon-name></italic><bold>D, E</bold> syntype of <italic><tp:taxon-name><tp:taxon-name-part taxon-name-part-type="genus" reg="Cyclotus">Cyclotus</tp:taxon-name-part><tp:taxon-name-part taxon-name-part-type="species" reg="siamensis">siamensis</tp:taxon-name-part></tp:taxon-name></italic><bold>F, G</bold> syntype of <italic><tp:taxon-name><tp:taxon-name-part taxon-name-part-type="genus" reg="Rhiostoma">Rhiostoma</tp:taxon-name-part><tp:taxon-name-part taxon-name-part-type="species" reg="simplicilabre">simplicilabre</tp:taxon-name-part></tp:taxon-name></italic><bold>H, I</bold> syntype of <italic><tp:taxon-name><tp:taxon-name-part taxon-name-part-type="genus" reg="Cyclotus">Cyclotus</tp:taxon-name-part><tp:taxon-name-part taxon-name-part-type="species" reg="spiniferus">spiniferus</tp:taxon-name-part></tp:taxon-name></italic><bold>J</bold> holotype of <italic><tp:taxon-name><tp:taxon-name-part taxon-name-part-type="genus" reg="Pterocyclos">Pterocyclos</tp:taxon-name-part><tp:taxon-name-part taxon-name-part-type="species" reg="spiramentum">spiramentum</tp:taxon-name-part></tp:taxon-name></italic><bold>K, L</bold> syntype of <italic><tp:taxon-name><tp:taxon-name-part taxon-name-part-type="genus" reg="Cyclotus">Cyclotus</tp:taxon-name-part><tp:taxon-name-part taxon-name-part-type="species" reg="suluanus">suluanus</tp:taxon-name-part></tp:taxon-name></italic>.</p></caption><graphic xmlns:xlink="http://www.w3.org/1999/xlink" xlink:href="zookeys-842-001-g011.jpg" position="float" orientation="portrait" xlink:type="simple" id="oo_298927.jpg"/></fig></tp:treatment-sec><ref-list><ref id="B45"><mixed-citation xmlns:xlink="http://www.w3.org/1999/xlink" xlink:type="simple"><person-group><name name-style="western"><surname>Kobelt</surname><given-names>W</given-names></name></person-group> (<year>1902</year>) <article-title><tp:taxon-name><tp:taxon-name-part taxon-name-part-type="family">Cyclophoridae</tp:taxon-name-part></tp:taxon-name>.</article-title><source>Das Tierreich</source><volume>16</volume>: <fpage>1</fpage>–<lpage>663</lpage>.</mixed-citation></ref></ref-list></tp:taxon-treatment>
