# Supplementary material for: An annotated type catalogue of seven genera of operculate land snails (Caenogastropoda, Cyclophoridae) in the Natural History Museum, London
Source: Zookeys. 2019 May 7;842:1–65. doi: 10.3897/zookeys.842.29243 (PMC6517367; doi:10.3897/zookeys.842.29243)
Supplement: XML Treatment for suluanus [file zookeys.842.29243-treatment85.xml]

<!DOCTYPE tp:taxon-treatment
  PUBLIC "-//TaxonX//DTD Taxonomic Treatment Publishing DTD v0 20100105//EN" "tax-treatment-NSO.dtd">
<tp:taxon-treatment xmlns:tp="http://www.plazi.org/taxpub"><tp:treatment-meta><kwd-group><label>Taxon classification</label><kwd><named-content xmlns:xlink="http://www.w3.org/1999/xlink" content-type="kingdom">Animalia</named-content></kwd><kwd><named-content xmlns:xlink="http://www.w3.org/1999/xlink" content-type="order">Architaenioglossa</named-content></kwd><kwd><named-content xmlns:xlink="http://www.w3.org/1999/xlink" content-type="family">Cyclophoridae</named-content></kwd></kwd-group><mixed-citation publication-type="journal"><person-group><name><surname>Sutcharit</surname><given-names>Chirasak</given-names></name><name><surname>Ablett</surname><given-names>Jonathan D.</given-names></name><name><surname>Panha</surname><given-names>Somsak</given-names></name></person-group><article-title>An annotated type catalogue of seven genera of operculate land snails (<tp:taxon-name><tp:taxon-name-part taxon-name-part-type="subclass">Caenogastropoda</tp:taxon-name-part></tp:taxon-name>, <tp:taxon-name><tp:taxon-name-part taxon-name-part-type="family">Cyclophoridae</tp:taxon-name-part></tp:taxon-name>) in the Natural History Museum, London</article-title><source>Zookeys</source><day>07</day><month>5</month><year>2019</year><volume>842</volume><fpage>1</fpage><lpage>65</lpage><pub-id pub-id-type="doi">10.3897/zookeys.842.29243</pub-id></mixed-citation></tp:treatment-meta><tp:nomenclature><label>85.</label><tp:taxon-name>
              <tp:taxon-name-part taxon-name-part-type="genus" reg="Cyclotus"/>
              <tp:taxon-name-part taxon-name-part-type="species" reg="suluanus">suluanus</tp:taxon-name-part>
            </tp:taxon-name><tp:taxon-authority>Smith, 1894</tp:taxon-authority><xref ref-type="fig" rid="F11">Fig. 11K, L</xref><tp:nomenclature-citation-list><tp:nomenclature-citation><tp:taxon-name>
                  <tp:taxon-name-part taxon-name-part-type="genus" reg="Cyclotus">Cyclotus</tp:taxon-name-part>
                  <tp:taxon-name-part taxon-name-part-type="species" reg="suluanus">suluanus</tp:taxon-name-part>
                </tp:taxon-name><comment>Smith, 1894b: 56, pl. 4, fig. 7. <xref ref-type="bibr" rid="B45">Kobelt 1902</xref>: 195.</comment></tp:nomenclature-citation></tp:nomenclature-citation-list></tp:nomenclature><tp:treatment-sec sec-type="Current generic position" id="SECID0EUMEK"><title>Current generic position.</title><p><italic><tp:taxon-name><tp:taxon-name-part taxon-name-part-type="genus" reg="Cyclotus">Cyclotus</tp:taxon-name-part></tp:taxon-name></italic> Swainson, 1840</p></tp:treatment-sec><tp:treatment-sec sec-type="type locality" id="SECID0EBNEK"><title>Type locality.</title><p>Sulu [Sulu Province, Philippines].</p></tp:treatment-sec><tp:treatment-sec sec-type="type material" id="SECID0EGNEK"><title>Type material.</title><p>Syntype <named-content xmlns:xlink="http://www.w3.org/1999/xlink" content-type="dwc:institutional_code" xlink:type="simple">NHMUK</named-content> 1891.3.17.966–967 (2 shells; Fig. <xref ref-type="fig" rid="F11">11K, L</xref>).</p></tp:treatment-sec><tp:treatment-sec sec-type="remarks" id="SECID0EVNEK"><title>Remarks.</title><p>The species description was clearly based on two specimens collected by R Hungerford and housed in the British Museum [= <abbrev xmlns:xlink="http://www.w3.org/1999/xlink" xlink:title="Natural History Museum" xlink:type="simple">NHM</abbrev>]. The original description included an illustration and gave one set of shell measurements. The <abbrev xmlns:xlink="http://www.w3.org/1999/xlink" xlink:title="Natural History Museum" xlink:type="simple">NHM</abbrev> collections contain a lot of two specimens with a label stating “Types”. The specimen that matches well with the illustration and shell dimensions given in the original description is figured herein (Fig. <xref ref-type="fig" rid="F10">10K</xref>).</p><p>The manuscript name “<italic>Cyclotus suluanus</italic> m.” was first mentioned in <xref ref-type="bibr" rid="B53">Möllendorff (1890</xref>: 270) and then cited as “<italic>Cyclotus suluanus</italic> Möllf., MS.” in <xref ref-type="bibr" rid="B23">Cooke (1892)</xref>. However, these two treatments do not make this name available since they lacked description or indication as is required by the <xref ref-type="bibr" rid="B44">ICZN (1999</xref>: Art. 12). Smith (1894) published a complete description and illustration of this taxon, where the name was made available and therefore Smith is given authorship.</p></tp:treatment-sec><tp:treatment-sec><!--Section generated to contain objects referenced in tp:taxon-treatment.--><fig id="F11" position="float" orientation="portrait"><label>Figure 11.</label><caption><p><bold>A</bold> Possible syntype <italic><tp:taxon-name><tp:taxon-name-part taxon-name-part-type="genus" reg="Pterocyclos">Pterocyclos</tp:taxon-name-part><tp:taxon-name-part taxon-name-part-type="species" reg="rupestris">rupestris</tp:taxon-name-part><tp:taxon-name-part taxon-name-part-type="subspecies" reg="puriensis">puriensis</tp:taxon-name-part></tp:taxon-name></italic><bold>B, C</bold> syntype of <italic><tp:taxon-name><tp:taxon-name-part taxon-name-part-type="genus" reg="Cyclotus">Cyclotus</tp:taxon-name-part><tp:taxon-name-part taxon-name-part-type="species" reg="pyrostoma">pyrostoma</tp:taxon-name-part></tp:taxon-name></italic><bold>D, E</bold> syntype of <italic><tp:taxon-name><tp:taxon-name-part taxon-name-part-type="genus" reg="Cyclotus">Cyclotus</tp:taxon-name-part><tp:taxon-name-part taxon-name-part-type="species" reg="siamensis">siamensis</tp:taxon-name-part></tp:taxon-name></italic><bold>F, G</bold> syntype of <italic><tp:taxon-name><tp:taxon-name-part taxon-name-part-type="genus" reg="Rhiostoma">Rhiostoma</tp:taxon-name-part><tp:taxon-name-part taxon-name-part-type="species" reg="simplicilabre">simplicilabre</tp:taxon-name-part></tp:taxon-name></italic><bold>H, I</bold> syntype of <italic><tp:taxon-name><tp:taxon-name-part taxon-name-part-type="genus" reg="Cyclotus">Cyclotus</tp:taxon-name-part><tp:taxon-name-part taxon-name-part-type="species" reg="spiniferus">spiniferus</tp:taxon-name-part></tp:taxon-name></italic><bold>J</bold> holotype of <italic><tp:taxon-name><tp:taxon-name-part taxon-name-part-type="genus" reg="Pterocyclos">Pterocyclos</tp:taxon-name-part><tp:taxon-name-part taxon-name-part-type="species" reg="spiramentum">spiramentum</tp:taxon-name-part></tp:taxon-name></italic><bold>K, L</bold> syntype of <italic><tp:taxon-name><tp:taxon-name-part taxon-name-part-type="genus" reg="Cyclotus">Cyclotus</tp:taxon-name-part><tp:taxon-name-part taxon-name-part-type="species" reg="suluanus">suluanus</tp:taxon-name-part></tp:taxon-name></italic>.</p></caption><graphic xmlns:xlink="http://www.w3.org/1999/xlink" xlink:href="zookeys-842-001-g011.jpg" position="float" orientation="portrait" xlink:type="simple" id="oo_298927.jpg"/></fig><fig id="F10" position="float" orientation="portrait"><label>Figure 10.</label><caption><p><bold>A</bold> Syntype of <italic><tp:taxon-name><tp:taxon-name-part taxon-name-part-type="genus" reg="Cyclotus">Cyclotus</tp:taxon-name-part><tp:taxon-name-part taxon-name-part-type="species" reg="niasensis">niasensis</tp:taxon-name-part></tp:taxon-name></italic><bold>B, C</bold> syntype of <italic><tp:taxon-name><tp:taxon-name-part taxon-name-part-type="genus" reg="Pterocyclos">Pterocyclos</tp:taxon-name-part><tp:taxon-name-part taxon-name-part-type="species" reg="niahensis">niahensis</tp:taxon-name-part></tp:taxon-name></italic><bold>D, E</bold> syntype of <italic><tp:taxon-name><tp:taxon-name-part taxon-name-part-type="genus" reg="Pearsonia">Pearsonia</tp:taxon-name-part><tp:taxon-name-part taxon-name-part-type="species" reg="oakesi">oakesi</tp:taxon-name-part></tp:taxon-name></italic><bold>F, G</bold> possible syntypes of <italic><tp:taxon-name><tp:taxon-name-part taxon-name-part-type="genus" reg="Cyclotus">Cyclotus</tp:taxon-name-part><tp:taxon-name-part taxon-name-part-type="species" reg="politus">politus</tp:taxon-name-part></tp:taxon-name></italic><bold>H, I</bold><italic><tp:taxon-name><tp:taxon-name-part taxon-name-part-type="genus" reg="Cyclotus">Cyclotus</tp:taxon-name-part><tp:taxon-name-part taxon-name-part-type="species" reg="pterocycloides">pterocycloides</tp:taxon-name-part></tp:taxon-name></italic><bold>H</bold> lectotype and <bold>I</bold> paralectotype <bold>J, K</bold> syntype of <italic><tp:taxon-name><tp:taxon-name-part taxon-name-part-type="genus" reg="Pearsonia">Pearsonia</tp:taxon-name-part><tp:taxon-name-part taxon-name-part-type="species" reg="putaoensis">putaoensis</tp:taxon-name-part></tp:taxon-name></italic>.</p></caption><graphic xmlns:xlink="http://www.w3.org/1999/xlink" xlink:href="zookeys-842-001-g010.jpg" position="float" orientation="portrait" xlink:type="simple" id="oo_298926.jpg"/></fig></tp:treatment-sec><ref-list><ref id="B45"><mixed-citation xmlns:xlink="http://www.w3.org/1999/xlink" xlink:type="simple"><person-group><name name-style="western"><surname>Kobelt</surname><given-names>W</given-names></name></person-group> (<year>1902</year>) <article-title><tp:taxon-name><tp:taxon-name-part taxon-name-part-type="family">Cyclophoridae</tp:taxon-name-part></tp:taxon-name>.</article-title><source>Das Tierreich</source><volume>16</volume>: <fpage>1</fpage>–<lpage>663</lpage>.</mixed-citation></ref><ref id="B53"><mixed-citation xmlns:xlink="http://www.w3.org/1999/xlink" xlink:type="simple"><person-group><name name-style="western"><surname>Möllendorff</surname><given-names>OF von</given-names></name></person-group> (<year>1890</year>) <article-title>Die Landschnecken-Fauna der Insel Cebu.</article-title><source>Bericht über die Senckenbergische Naturforschende Gesellschaft in Frankfurt-am-Main</source><volume>1890</volume>: <fpage>189</fpage>–<lpage>292</lpage>.</mixed-citation></ref><ref id="B23"><mixed-citation xmlns:xlink="http://www.w3.org/1999/xlink" xlink:type="simple"><person-group><name name-style="western"><surname>Cooke</surname><given-names>AH</given-names></name></person-group> (<year>1892</year>) <article-title>On the geographical distribution of the Land-<tp:taxon-name><tp:taxon-name-part taxon-name-part-type="phylum">Mollusca</tp:taxon-name-part></tp:taxon-name> of the Philippine Islands and their relations to the <tp:taxon-name><tp:taxon-name-part taxon-name-part-type="phylum">Mollusca</tp:taxon-name-part></tp:taxon-name> of the neighbouring groups.</article-title><source>Proceedings of the Zoological Society of London</source><volume>60</volume>: <fpage>447</fpage>–<lpage>469</lpage>. <ext-link xlink:type="simple" ext-link-type="doi" xlink:href="10.1111/j.1469-7998.1892.tb06837.x">https://doi.org/10.1111/j.1469-7998.1892.tb06837.x</ext-link></mixed-citation></ref><ref id="B44"><mixed-citation xmlns:xlink="http://www.w3.org/1999/xlink" xlink:type="simple"><institution xlink:type="simple">ICZN</institution> (International Commission on Zoological Nomenclature) (<year>1999</year>) International Code of Zoological Nomenclature, 4<sup>th</sup> [May 2013] International Trust for Zoological Nomenclature, London, 306 pp.</mixed-citation></ref></ref-list></tp:taxon-treatment>
