# Supplementary material for: An annotated type catalogue of seven genera of operculate land snails (Caenogastropoda, Cyclophoridae) in the Natural History Museum, London
Source: Zookeys. 2019 May 7;842:1–65. doi: 10.3897/zookeys.842.29243 (PMC6517367; doi:10.3897/zookeys.842.29243)
Supplement: XML Treatment for Pterocyclos anamullayensis [file zookeys.842.29243-treatment95.xml]

<!DOCTYPE tp:taxon-treatment
  PUBLIC "-//TaxonX//DTD Taxonomic Treatment Publishing DTD v0 20100105//EN" "tax-treatment-NSO.dtd">
<tp:taxon-treatment xmlns:tp="http://www.plazi.org/taxpub"><tp:treatment-meta><kwd-group><label>Taxon classification</label><kwd><named-content xmlns:xlink="http://www.w3.org/1999/xlink" content-type="kingdom">Animalia</named-content></kwd><kwd><named-content xmlns:xlink="http://www.w3.org/1999/xlink" content-type="order">Architaenioglossa</named-content></kwd><kwd><named-content xmlns:xlink="http://www.w3.org/1999/xlink" content-type="family">Cyclophoridae</named-content></kwd></kwd-group><mixed-citation publication-type="journal"><person-group><name><surname>Sutcharit</surname><given-names>Chirasak</given-names></name><name><surname>Ablett</surname><given-names>Jonathan D.</given-names></name><name><surname>Panha</surname><given-names>Somsak</given-names></name></person-group><article-title>An annotated type catalogue of seven genera of operculate land snails (<tp:taxon-name><tp:taxon-name-part taxon-name-part-type="subclass">Caenogastropoda</tp:taxon-name-part></tp:taxon-name>, <tp:taxon-name><tp:taxon-name-part taxon-name-part-type="family">Cyclophoridae</tp:taxon-name-part></tp:taxon-name>) in the Natural History Museum, London</article-title><source>Zookeys</source><day>07</day><month>5</month><year>2019</year><volume>842</volume><fpage>1</fpage><lpage>65</lpage><pub-id pub-id-type="doi">10.3897/zookeys.842.29243</pub-id></mixed-citation></tp:treatment-meta><tp:nomenclature><label>95.</label><tp:taxon-name>
                      <tp:taxon-name-part taxon-name-part-type="genus" reg="Pterocyclos">Pterocyclos</tp:taxon-name-part>
                      <tp:taxon-name-part taxon-name-part-type="species" reg="anamullayensis">anamullayensis</tp:taxon-name-part>
                      <object-id xmlns:xlink="http://www.w3.org/1999/xlink" content-type="zoobank" xlink:type="simple">http://zoobank.org/F963ADA8-1F4C-437E-97DB-3D41C27BD64B</object-id>
                    </tp:taxon-name><tp:taxon-authority>Sutcharit &amp; Panha</tp:taxon-authority><tp:taxon-status xmlns:xlink="http://www.w3.org/1999/xlink" xlink:type="simple">sp. n.</tp:taxon-status><xref ref-type="fig" rid="F13">Fig. 13E, F</xref><tp:nomenclature-citation-list><tp:nomenclature-citation><tp:taxon-name>
                          <tp:taxon-name-part taxon-name-part-type="genus" reg="Pterocyclos">Pterocyclos</tp:taxon-name-part>
                          <tp:taxon-name-part taxon-name-part-type="species" reg="anamullayensis">anamullayensis</tp:taxon-name-part>
                        </tp:taxon-name><comment>Beddome [unavailable name, only written on label of specimens].</comment></tp:nomenclature-citation></tp:nomenclature-citation-list></tp:nomenclature><tp:treatment-sec sec-type="type material" id="SECID0EFWFK"><title>Type material.</title><p>Collection RH Beddome, Holotype <named-content xmlns:xlink="http://www.w3.org/1999/xlink" content-type="dwc:institutional_code" xlink:type="simple">NHMUK</named-content> 1912.4.16.629/1 (Fig. <xref ref-type="fig" rid="F13">13E</xref>). Paratypes <named-content xmlns:xlink="http://www.w3.org/1999/xlink" content-type="dwc:institutional_code" xlink:type="simple">NHMUK</named-content> 1912.4.16.629/2–4 (3 shells; Fig. <xref ref-type="fig" rid="F13">13F</xref>) from the type locality.</p></tp:treatment-sec><tp:treatment-sec sec-type="type locality" id="SECID0E4WFK"><title>Type locality.</title><p>Anamalais, India [Anamalai Hills (<named-content xmlns:xlink="http://www.w3.org/1999/xlink" content-type="dwc:verbatimCoordinates" xlink:type="simple"><named-content content-type="geo-json" specific-use="{&#34;type&#34;:&#34;Point&#34;,&#34;coordinates&#34;:[76.916667,10.333333]}" id="NCID0EGXFK" xlink:type="simple">10°20'N, 76°55'E</named-content></named-content>), Kerala and Tamil Nadu states, India].</p></tp:treatment-sec><tp:treatment-sec sec-type="diagnosis" id="SECID0ELXFK"><title>Diagnosis.</title><p>The differences between <italic><tp:taxon-name><tp:taxon-name-part taxon-name-part-type="genus" reg="Pterocyclos">Pterocyclos</tp:taxon-name-part><tp:taxon-name-part taxon-name-part-type="species" reg="anamullayensis">anamullayensis</tp:taxon-name-part></tp:taxon-name></italic> new species, <italic><tp:taxon-name><tp:taxon-name-part taxon-name-part-type="genus" reg="Pterocyclos">P.</tp:taxon-name-part><tp:taxon-name-part taxon-name-part-type="species" reg="comatus">comatus</tp:taxon-name-part></tp:taxon-name></italic> Beddome 1881 and <italic><tp:taxon-name><tp:taxon-name-part taxon-name-part-type="genus" reg="Pterocyclos">P.</tp:taxon-name-part><tp:taxon-name-part taxon-name-part-type="species" reg="cyclophoroideus">cyclophoroideus</tp:taxon-name-part></tp:taxon-name></italic> Nevill, 1881 are the elevated spire, expanded lip, stout last whorl, absence of a spiral band on periphery of the last whorl, the wing-shape of upper peripheral lip near the suture and a canal-like accessory respiratory structure. In comparison, <italic><tp:taxon-name><tp:taxon-name-part taxon-name-part-type="genus" reg="Pterocyclos">P.</tp:taxon-name-part><tp:taxon-name-part taxon-name-part-type="species" reg="comatus">comatus</tp:taxon-name-part></tp:taxon-name></italic> and <italic><tp:taxon-name><tp:taxon-name-part taxon-name-part-type="genus" reg="Pterocyclos">P.</tp:taxon-name-part><tp:taxon-name-part taxon-name-part-type="species" reg="cyclophoroideus">cyclophoroideus</tp:taxon-name-part></tp:taxon-name></italic> both have a depressed spire, narrow dark brown peripheral band, wide umbilicus, and slight expansion of the upper peripheral lip. The accessory respiratory structure of <italic><tp:taxon-name><tp:taxon-name-part taxon-name-part-type="genus" reg="Pterocyclos">P.</tp:taxon-name-part><tp:taxon-name-part taxon-name-part-type="species" reg="comatus">comatus</tp:taxon-name-part></tp:taxon-name></italic> forms a nearly closed tubular structure (see <xref ref-type="bibr" rid="B90">Raheem et al. 2014</xref>: fig. 23d, e), while <italic><tp:taxon-name><tp:taxon-name-part taxon-name-part-type="genus" reg="Pterocyclos">P.</tp:taxon-name-part><tp:taxon-name-part taxon-name-part-type="species" reg="cyclophoroideus">cyclophoroideus</tp:taxon-name-part></tp:taxon-name></italic> has a nearly closed tubular to canal shaped structure (see <xref ref-type="bibr" rid="B90">Raheem et al. 2014</xref>: fig. 24b, c).</p></tp:treatment-sec><tp:treatment-sec sec-type="description" id="SECID0EG1FK"><title>Description.</title><p>Shell small to medium, elevated conic, thickened, and widely umbilicated. Apex acute; spire elevated; suture wide and depressed; whorl 4 to 5 convex and becoming increasingly regular. Shell surface nearly smooth with thin growth lines; periostracum thin, corneous to brownish colour. Last whorl rounded and stout. Shell colour monochrome with a white or brown zigzag pattern. Aperture rounded with white lip; upper peripheral-lip widely expanded with wing shaped near suture; lower part of apertural lip thickened and absent to little expanded. Accessory respiratory structure canal-like or notch shape. Operculum calcareous, concave inside and multi-lamellae outside.</p></tp:treatment-sec><tp:treatment-sec sec-type="etymology" id="SECID0EL1FK"><title>Etymology.</title><p>The specific epithet is derived from the type locality.</p></tp:treatment-sec><tp:treatment-sec sec-type="distribution" id="SECID0EQ1FK"><title>Distribution.</title><p>This new species known only from the type locality.</p></tp:treatment-sec><tp:treatment-sec sec-type="remarks" id="SECID0EV1FK"><title>Remarks.</title><p>This new species was described based on the historical collections of RH Beddome from “Anamalis”. The <named-content xmlns:xlink="http://www.w3.org/1999/xlink" content-type="dwc:institutional_code" xlink:type="simple">NHMUK</named-content> 1912.4.16.629 lot consists of four shells labelled as “<italic>Pterocyclos anamullayensis</italic> Bedd.” and “Type”, but this taxon name has previously never been published.</p><fig id="F13" position="float" orientation="portrait"><label>Figure 13.</label><caption><p><bold>A, B</bold> Syntype of <italic><tp:taxon-name><tp:taxon-name-part taxon-name-part-type="genus" reg="Cyclotus">Cyclotus</tp:taxon-name-part><tp:taxon-name-part taxon-name-part-type="species" reg="vicinus">vicinus</tp:taxon-name-part></tp:taxon-name></italic><bold>C, D</bold> possible syntypes of <italic><tp:taxon-name><tp:taxon-name-part taxon-name-part-type="genus" reg="Cyclotus">Cyclotus</tp:taxon-name-part><tp:taxon-name-part taxon-name-part-type="species" reg="volvuloides">volvuloides</tp:taxon-name-part></tp:taxon-name></italic><bold>E, F</bold><italic><tp:taxon-name><tp:taxon-name-part taxon-name-part-type="genus" reg="Pterocyclos">Pterocyclos</tp:taxon-name-part><tp:taxon-name-part taxon-name-part-type="species" reg="anamullayensis">anamullayensis</tp:taxon-name-part></tp:taxon-name></italic> Sutcharit and Panha, new species <bold>E</bold> holotype and <bold>F</bold> paratype.</p></caption><graphic xmlns:xlink="http://www.w3.org/1999/xlink" xlink:href="zookeys-842-001-g013.jpg" position="float" orientation="portrait" xlink:type="simple" id="oo_298929.jpg"/></fig></tp:treatment-sec><ref-list><ref id="B90"><mixed-citation xmlns:xlink="http://www.w3.org/1999/xlink" xlink:type="simple"><person-group><name name-style="western"><surname>Raheem</surname><given-names>DC</given-names></name><name name-style="western"><surname>Taylor</surname><given-names>H</given-names></name><name name-style="western"><surname>Ablett</surname><given-names>J</given-names></name><name name-style="western"><surname>Preece</surname><given-names>RC</given-names></name><name name-style="western"><surname>Aravind</surname><given-names>NA</given-names></name><name name-style="western"><surname>Naggs</surname><given-names>F</given-names></name></person-group> (<year>2014</year>) <article-title>A systematic revision of the land snails of the Western Ghats of India.</article-title><source>Tropical Natural History, Supplement</source><volume>4</volume>: <fpage>1</fpage>–<lpage>294</lpage>.</mixed-citation></ref></ref-list></tp:taxon-treatment>
